# Supplementary material for: Selective Functionalization of Arene C(sp2)–H Bonds by Gold Catalysis: The Role of Carbene Substituents
Source: ACS Catal. 2022 May 25;12(12):6851–6. doi: 10.1021/acscatal.2c01713 (PMC9210454; doi:10.1021/acscatal.2c01713)
Supplement: Supplementary file 2 — cs2c01713_si_002.xyz [file cs2c01713_si_002.xyz]

96
I1a-Ph
 C                  8.83279400    1.11562100   11.35941900
 O                  8.59510200    2.61486100    9.58485200
 C                  8.39777300    2.93316200    8.19081900
 H                  9.06217000    2.29253700    7.59142400
 H                  7.35881000    2.68527600    7.92505200
 C                  8.48516000    1.35199000    9.93883600
 O                  8.18225800    0.42895800    9.22026700
 C                  8.69442500    4.39394700    8.00416300
 H                  8.53226600    4.66626600    6.95081200
 H                  8.03305200    5.01551200    8.62618700
 H                  9.73910200    4.62399800    8.26189100
 C                  7.86231300    1.33604500   12.35599400
 C                  8.18660900    1.07951100   13.72083800
 C                  6.56678800    1.84506000   12.04117700
 H                  9.18096700    0.69210400   13.95809400
 H                  6.29887900    2.04786700   11.00167200
 C                  7.26461400    1.32720100   14.71849800
 C                  5.65088700    2.08387600   13.04574000
 H                  7.51701300    1.13601500   15.76303700
 H                  4.65934700    2.47314800   12.80718900
 C                  6.00050000    1.82610900   14.37922800
 H                  5.27061300    2.01904500   15.16985500
 Au                10.70983700    0.42502900   11.68759600
 P                 12.83256700   -0.30572600   12.27188100
 O                 12.92374200   -1.92467900   12.44799300
 N                 13.37266500    0.46902600   13.67463000
 N                 14.26889400    0.09224500   11.46987500
 C                 12.46314000    1.03214800   14.62267400
 C                 11.98152300    0.23161200   15.67603600
 C                 12.44114200   -1.19943700   15.86832700
 H                 13.06681200   -1.46022900   15.00314600
 C                 13.30771800   -1.32696100   17.12061400
 H                 14.17727800   -0.65298000   17.07553900
 H                 13.68262100   -2.35728000   17.22766200
 H                 12.73714900   -1.08053700   18.03087100
 C                 11.26695700   -2.17523900   15.89866200
 H                 10.62146900   -2.01124300   16.77650800
 H                 11.63200700   -3.21319300   15.94780800
 H                 10.64058100   -2.08030300   14.99823300
 C                 11.07254200    0.80451500   16.57437900
 H                 10.69003300    0.20558300   17.40469500
 C                 10.65898600    2.12474700   16.43107400
 H                  9.95176400    2.55556900   17.14458900
 C                 11.14206700    2.89908000   15.37908300
 H                 10.80491700    3.93279900   15.27191900
 C                 12.04535300    2.37116700   14.45199400
 C                 12.56340200    3.23363700   13.31657500
 H                 13.08277500    2.57031700   12.60947000
 C                 13.58743300    4.24700400   13.82777100
 H                 13.12340400    4.95871600   14.52995200
 H                 14.00908200    4.82487900   12.98997400
 H                 14.41906400    3.75142000   14.35047200
 C                 11.44277400    3.92670200   12.54524000
 H                 10.71899500    3.19780500   12.14653900
 H                 11.85925000    4.48765600   11.69401000
 H                 10.89218900    4.64567200   13.17206700
 C                 14.72690000    0.84375500   13.58251800
 H                 15.24166300    1.23778800   14.45663800
 C                 15.22114200    0.63643100   12.34847200
 H                 16.23231300    0.82012000   11.99121600
 C                 14.51946000   -0.20646200   10.09698600
 C                 15.29849700   -1.33504000    9.76590600
 C                 15.92377500   -2.21782000   10.82839600
 H                 15.43626800   -1.97610100   11.78337700
 C                 17.41768200   -1.91679300   10.96338700
 H                 17.95457500   -2.16763600   10.03396300
 H                 17.86031100   -2.51119000   11.77854100
 H                 17.60475800   -0.85419900   11.17928700
 C                 15.69679600   -3.70487500   10.56963800
 H                 14.62817500   -3.93591100   10.44918000
 H                 16.07666900   -4.29734200   11.41672900
 H                 16.22360400   -4.05215400    9.66663300
 C                 15.52355900   -1.60019400    8.41087000
 H                 16.12793200   -2.46508700    8.12762400
 C                 14.98595200   -0.78512800    7.42007800
 H                 15.16886700   -1.01385700    6.36695500
 C                 14.21948600    0.32334400    7.76649700
 H                 13.81110600    0.96285800    6.98068200
 C                 13.97547300    0.63932400    9.10676000
 C                 13.20465900    1.89402900    9.46555800
 H                 12.87420400    1.79015400   10.50912400
 C                 11.95048600    2.09098100    8.62010100
 H                 12.18792500    2.32146500    7.56945900
 H                 11.36003500    2.93155900    9.01439400
 H                 11.31325500    1.19263100    8.63248600
 C                 14.12140700    3.11605900    9.41094500
 H                 14.51272900    3.27276300    8.39251900
 H                 14.98156000    3.00126000   10.08861300
 H                 13.57484700    4.02582700    9.70708400
 C                 11.77047100   -2.76364000   12.27094000
 H                 10.87328200   -2.24071600   12.64611700
 H                 11.94056800   -3.63530200   12.91830500
 C                 11.59083500   -3.16575900   10.83019200
 H                 11.40095300   -2.28681100   10.19291700
 H                 10.72959800   -3.84531500   10.73874100
 H                 12.48185000   -3.68394200   10.44716500

111
TS-I1a-I2a-Ph-o
 C                  7.89749700    0.73872600   11.04904300
 O                  7.81848200    1.29643600    8.80241800
 C                  8.32362800    1.25661100    7.45780900
 H                  9.40698700    1.45740400    7.49012500
 H                  8.18372700    0.24104100    7.05848800
 C                  8.26804100    0.36459100    9.64272600
 O                  8.97468000   -0.55493900    9.30042700
 C                  7.58497100    2.28730500    6.65065100
 H                  7.95516000    2.27269900    5.61477200
 H                  6.50492600    2.07669500    6.63374500
 H                  7.73898400    3.29779600    7.05592700
 C                  6.54575700    1.13300700   11.38222800
 C                  6.30983200    1.84828200   12.57609000
 C                  5.44240700    0.84972700   10.54546700
 H                  7.15555400    2.03794900   13.24169700
 H                  5.59043300    0.27004300    9.63273600
 C                  5.04343100    2.32151600   12.89087900
 C                  4.17810300    1.33328300   10.85462400
 H                  4.88487700    2.88843800   13.81089900
 H                  3.33952900    1.12902200   10.18516600
 C                  3.97788400    2.07368800   12.02277800
 H                  2.98102600    2.45295600   12.26167200
 Au                 9.57203100    1.79553800   11.72018200
 P                 11.54068100    2.88954400   12.17876900
 O                 12.80631100    1.86424000   12.00844600
 N                 11.73883700    3.73843800   13.62938900
 N                 11.99988000    4.24530000   11.28186900
 C                 11.03026900    3.40142300   14.82393900
 C                 11.54864300    2.40550900   15.67704400
 C                 12.91095200    1.78506900   15.43745600
 H                 13.17660700    1.96942700   14.38788800
 C                 13.95933000    2.49130600   16.29945600
 H                 13.98552300    3.57256700   16.09395700
 H                 14.96348500    2.08388900   16.10059700
 H                 13.74497000    2.35732600   17.37241700
 C                 12.93193300    0.27702500   15.66815200
 H                 12.77412100    0.01973900   16.72759600
 H                 13.90881300   -0.13846100   15.37591500
 H                 12.15482400   -0.23504900   15.07983100
 C                 10.80170200    2.05309000   16.80665800
 H                 11.18172600    1.28431000   17.48329200
 C                  9.58792600    2.67299600   17.08665800
 H                  9.01839200    2.38193500   17.97310600
 C                  9.10532300    3.67330700   16.24830700
 H                  8.16123800    4.16918200   16.48735600
 C                  9.81280700    4.05888100   15.10446300
 C                  9.29589100    5.19312900   14.24081900
 H                  9.90783700    5.22150200   13.32878800
 C                  9.48239200    6.53181300   14.95595700
 H                  8.87399000    6.57999900   15.87377700
 H                  9.17521100    7.36424500   14.30316400
 H                 10.53313000    6.69366200   15.24043000
 C                  7.84809700    4.99726700   13.80470100
 H                  7.72967100    4.07395000   13.22042400
 H                  7.52495800    5.83762700   13.17142700
 H                  7.15819500    4.95005500   14.66209500
 C                 12.38562000    4.97316500   13.41794700
 H                 12.72081800    5.56119900   14.27032200
 C                 12.52274000    5.25618500   12.10969200
 H                 12.99206000    6.12859200   11.65946500
 C                 11.78815200    4.37542600    9.87431100
 C                 12.84403600    4.08135100    8.98682300
 C                 14.21455400    3.67623900    9.49112800
 H                 14.07929900    3.28546600   10.50979600
 C                 15.13929300    4.89310300    9.56823400
 H                 15.30099000    5.32649700    8.56759400
 H                 16.12218100    4.60644600    9.97527800
 H                 14.72537600    5.68267900   10.21248000
 C                 14.85277800    2.57184600    8.65288900
 H                 14.16860100    1.72238600    8.50878000
 H                 15.76002500    2.19651200    9.15164700
 H                 15.15661200    2.93261600    7.65735100
 C                 12.60542500    4.21724500    7.61443900
 H                 13.40780500    4.00066900    6.90589800
 C                 11.36253600    4.62157000    7.13912800
 H                 11.19490700    4.71882000    6.06328500
 C                 10.33160700    4.90618600    8.02983700
 H                  9.36327400    5.23228500    7.64475300
 C                 10.52008900    4.79149000    9.41088000
 C                  9.40923900    5.17081600   10.37021200
 H                  9.58734500    4.62205000   11.30827500
 C                  8.01998900    4.77725400    9.88049600
 H                  7.70770000    5.36539700    9.00311600
 H                  7.27721800    4.96087200   10.67188500
 H                  7.96875800    3.71153700    9.61198800
 C                  9.48029800    6.66359400   10.69570300
 H                  9.33277700    7.26875000    9.78629000
 H                 10.45345900    6.93783800   11.12956100
 H                  8.69565600    6.94088700   11.41692300
 C                 12.63339000    0.44147800   11.96040200
 H                 11.69712200    0.16680300   12.47735000
 H                 13.46542600    0.01546900   12.53947100
 C                 12.63193200   -0.06447300   10.54224200
 H                 11.79913300    0.36887500    9.96622200
 H                 12.51483700   -1.15926500   10.53771000
 H                 13.57533000    0.18330000   10.03480700
 C                  8.27505200   -1.15250000   12.08031500
 C                  7.99959400   -0.80517200   13.43774900
 C                  7.29957100   -1.83975700   11.31231600
 C                  6.69869100   -0.96111300   13.89452600
 C                  6.01191400   -1.99241000   11.79369100
 H                  7.57360200   -2.19748900   10.31970100
 C                  5.70805600   -1.51233600   13.07073300
 H                  6.44255600   -0.65529100   14.91189400
 H                  5.24187300   -2.47191300   11.18661900
 H                  9.31187600   -1.17961500   11.73923400
 C                  9.05083000   -0.21539500   14.31417900
 H                  8.99424300    0.88779400   14.28862200
 H                  8.90988000   -0.51931000   15.36123900
 H                 10.06120200   -0.50052900   13.98963500
 H                  4.68610600   -1.59561300   13.45009700

111
I2a-Ph-o
 C                  7.93281300    0.40201000   11.30167300
 O                  8.33764900    1.01521500    9.06352900
 C                  9.05848300    0.93318600    7.83002100
 H                 10.07970800    1.31225800    8.00509900
 H                  9.13864500   -0.12149500    7.53002400
 C                  8.53711600    0.05730500    9.97391900
 O                  9.20093000   -0.93724600    9.75308100
 C                  8.33315300    1.76010300    6.80354000
 H                  8.89401800    1.74670300    5.85701700
 H                  7.32573600    1.35930600    6.61387100
 H                  8.23843800    2.80586200    7.12995100
 C                  6.63641800    1.16189500   11.31821400
 C                  6.30807200    1.94123900   12.43675700
 C                  5.71088300    1.11244100   10.26357300
 H                  7.00965600    1.98246600   13.27411700
 H                  5.92240300    0.49967300    9.38567600
 C                  5.12426900    2.67319400   12.49417800
 C                  4.53151600    1.85226600   10.30881300
 H                  4.90565500    3.28178500   13.37531800
 H                  3.83652100    1.81025200    9.46618800
 C                  4.23298100    2.63821300   11.42266100
 H                  3.30741400    3.21845600   11.45522000
 Au                 9.58399100    1.69081700   11.87042500
 P                 11.51315900    2.88732300   12.16806100
 O                 12.80630100    1.91386600   11.91702700
 N                 11.77621600    3.72719500   13.61442200
 N                 11.86869000    4.27038100   11.26092600
 C                 11.14113600    3.37313500   14.84436400
 C                 11.70855100    2.36930300   15.65471100
 C                 13.03482700    1.71755200   15.31828200
 H                 13.30682100    2.02853900   14.30053600
 C                 14.12818600    2.22435200   16.25934400
 H                 14.21858300    3.32073200   16.21333500
 H                 15.10417100    1.79195100   15.98683500
 H                 13.91643400    1.94720700   17.30491500
 C                 12.95115600    0.19330100   15.33465200
 H                 12.73971600   -0.19395000   16.34415800
 H                 13.90673400   -0.24681200   15.00935300
 H                 12.16256700   -0.17589200   14.66114900
 C                 11.03820600    2.01477800   16.83163000
 H                 11.46109100    1.24066100   17.47675500
 C                  9.85246400    2.64168200   17.19944700
 H                  9.34509600    2.35261400   18.12355500
 C                  9.31639400    3.64429500   16.39635300
 H                  8.39038100    4.13997800   16.69822000
 C                  9.94316400    4.02790300   15.20663800
 C                  9.34996200    5.14286000   14.36773800
 H                  9.90208000    5.17455100   13.41824600
 C                  9.54155200    6.49545500   15.05353300
 H                  8.98920000    6.53962500   16.00638800
 H                  9.17076100    7.30965900   14.41085100
 H                 10.60261600    6.69103800   15.27049700
 C                  7.88447900    4.89694300   14.02656600
 H                  7.75959700    3.95220100   13.48041800
 H                  7.49966600    5.70603000   13.38723200
 H                  7.24970300    4.85882700   14.92594600
 C                 12.36429700    4.98652100   13.37879200
 H                 12.72959000    5.57747700   14.21660400
 C                 12.40719600    5.28876500   12.06892800
 H                 12.81268400    6.18452700   11.60309500
 C                 11.59968800    4.41409000    9.86437100
 C                 12.63758400    4.20003000    8.93251700
 C                 14.04351500    3.84253200    9.37224300
 H                 13.96385600    3.40296800   10.37710900
 C                 14.91683300    5.09579500    9.46773000
 H                 15.02121500    5.57526600    8.48060900
 H                 15.92616000    4.83606300    9.82517400
 H                 14.49720600    5.84065500   10.15903500
 C                 14.70320900    2.81010000    8.46130700
 H                 14.05022300    1.94292800    8.28423000
 H                 15.63692000    2.44571300    8.91745200
 H                 14.96755500    3.23740300    7.48093400
 C                 12.34600300    4.36882400    7.57409900
 H                 13.13316300    4.21282900    6.83335100
 C                 11.07114400    4.73137100    7.15280100
 H                 10.86348200    4.85727000    6.08697200
 C                 10.05941900    4.93520900    8.08584700
 H                  9.06394100    5.22736200    7.74561400
 C                 10.29882000    4.78117000    9.45506600
 C                  9.19852600    5.07034200   10.45668400
 H                  9.44831100    4.52668700   11.38088600
 C                  7.82745800    4.57765400   10.00537200
 H                  7.44647300    5.14581000    9.14193300
 H                  7.09660700    4.69914200   10.81940900
 H                  7.85103000    3.51271700    9.72919800
 C                  9.17527400    6.56128200   10.79659700
 H                  8.95989500    7.16341500    9.89876100
 H                 10.14036700    6.89767500   11.20475700
 H                  8.39534600    6.77790100   11.54326300
 C                 12.69616900    0.49393900   11.75819600
 H                 11.78183600    0.13576500   12.26265000
 H                 13.55521100    0.06281200   12.29205600
 C                 12.69496700    0.09825000   10.30537900
 H                 11.85081100    0.56033800    9.77054900
 H                 12.59268300   -0.99420900   10.21765100
 H                 13.63081400    0.39922600    9.81378300
 C                  7.92309700   -0.95842100   12.21315200
 C                  7.62345200   -0.68636100   13.63104300
 C                  6.91893000   -1.72524000   11.47583600
 C                  6.33498100   -0.87020300   14.08495800
 C                  5.64021800   -1.87389200   11.94991900
 H                  7.19687800   -2.08015400   10.48142700
 C                  5.35053200   -1.40984100   13.24204600
 H                  6.07770800   -0.60859800   15.11328200
 H                  4.86326600   -2.34602700   11.34665300
 H                  8.93848400   -1.35107300   12.06398900
 C                  8.69660100   -0.20219600   14.51996200
 H                  9.21173600    0.66423500   14.05989300
 H                  8.32282200    0.07756500   15.51233500
 H                  9.47052700   -0.98124200   14.62695300
 H                  4.33021200   -1.50680100   13.62445400

111
I3a-Ph-o
 C                  7.55341400    0.56794200   11.38161000
 O                  8.25902700    0.63103800    9.09961600
 C                  9.16935900    0.26432400    8.03028900
 H                  9.91309800   -0.44371300    8.41454800
 H                  8.55833400   -0.24557400    7.27164500
 C                  8.24855100    0.03408800   10.24835700
 O                  8.88907700   -1.10774600   10.30213200
 C                  9.79701900    1.52429000    7.50397700
 H                 10.47354800    1.27089700    6.67436000
 H                  9.03589700    2.22247000    7.12716500
 H                 10.38396900    2.03245700    8.28344900
 C                  6.42523400    1.55631300   11.21300100
 C                  5.81323100    2.04136700   12.38226400
 C                  5.89857000    1.97357800    9.98046500
 H                  6.18038100    1.71372800   13.35620000
 H                  6.32778400    1.61382700    9.04813900
 C                  4.74124700    2.92573500   12.32683300
 C                  4.81731200    2.85354100    9.92721700
 H                  4.29535400    3.28795600   13.25664200
 H                  4.42832000    3.15836100    8.95221000
 C                  4.23700500    3.34331300   11.09463600
 H                  3.39419200    4.03713500   11.04671900
 Au                 9.37042300    1.79885500   11.76460900
 P                 11.35713500    2.90509200   12.05416700
 O                 12.59821500    1.87081400   11.79502000
 N                 11.65065800    3.70335000   13.51580400
 N                 11.79193500    4.28059700   11.17552000
 C                 11.07910200    3.33359600   14.77218200
 C                 11.72779200    2.37562300   15.57731500
 C                 13.06154300    1.77117300   15.18673500
 H                 13.24172900    2.02470400   14.13313700
 C                 14.18866700    2.39979100   16.00723900
 H                 14.21444300    3.49328200   15.88198700
 H                 15.16601400    1.99995600   15.69293500
 H                 14.06602800    2.18680900   17.08175400
 C                 13.07042900    0.24962300   15.30902500
 H                 12.97569300   -0.07805700   16.35650400
 H                 14.01787200   -0.15935500   14.92455300
 H                 12.24710000   -0.20874400   14.74000100
 C                 11.13331000    2.03150000   16.79655600
 H                 11.61863600    1.29388500   17.44036500
 C                  9.94164700    2.62128700   17.20678100
 H                  9.49317000    2.33759200   18.16240200
 C                  9.32413000    3.57635900   16.40548500
 H                  8.39057500    4.03908700   16.73574100
 C                  9.87866900    3.95316800   15.17815300
 C                  9.17913200    4.99152000   14.32428900
 H                  9.79888300    5.16477300   13.43374300
 C                  9.05151200    6.32796000   15.05188800
 H                  8.41564500    6.24397200   15.94776600
 H                  8.59578900    7.08146400   14.39031800
 H                 10.03491800    6.70726800   15.37001900
 C                  7.82427400    4.48028100   13.84467300
 H                  7.93292700    3.53811800   13.28443300
 H                  7.34080700    5.21156200   13.17873300
 H                  7.14014200    4.28975600   14.68729500
 C                 12.29956900    4.93692500   13.30910600
 H                 12.67818600    5.49572300   14.16296500
 C                 12.37147600    5.25887000   12.00627100
 H                 12.82276200    6.14059700   11.55601400
 C                 11.53283700    4.49474600    9.78588800
 C                 12.54403600    4.21983700    8.84223200
 C                 13.90572100    3.70236200    9.25972500
 H                 13.78958800    3.25315300   10.25611900
 C                 14.90564800    4.85471500    9.37483900
 H                 15.05225000    5.34701400    8.39945500
 H                 15.88516300    4.48392900    9.71688900
 H                 14.56727800    5.61940400   10.08947400
 C                 14.43610200    2.62087500    8.32190300
 H                 13.69452100    1.82453700    8.15864900
 H                 15.34074000    2.16012400    8.74869600
 H                 14.71415200    3.02883100    7.33708300
 C                 12.27343900    4.48485500    7.49491700
 H                 13.04230500    4.28754700    6.74486100
 C                 11.04365900    4.99799800    7.09736600
 H                 10.85216500    5.19796100    6.03989800
 C                 10.05502200    5.25542700    8.04213500
 H                  9.09260400    5.65659900    7.71844000
 C                 10.27698400    5.01222700    9.40098600
 C                  9.20842600    5.34172600   10.42340200
 H                  9.39262800    4.70517500   11.30240900
 C                  7.79961500    5.03067600    9.93477500
 H                  7.47659600    5.71285700    9.13257700
 H                  7.08038100    5.13734100   10.76089800
 H                  7.72243000    4.00136800    9.55550300
 C                  9.32591200    6.79571800   10.88228200
 H                  9.16588100    7.48548600   10.03747700
 H                 10.31640300    7.00921700   11.31038800
 H                  8.56853100    7.02088700   11.64976800
 C                 12.44565100    0.44948900   11.71099600
 H                 11.52134800    0.13999700   12.23012500
 H                 13.29041900    0.01924400   12.26756600
 C                 12.43887300   -0.01091300   10.27754400
 H                 11.62527600    0.47231700    9.71565700
 H                 12.29025100   -1.10074900   10.23436600
 H                 13.39074900    0.22814300    9.78222400
 C                  7.22370900   -0.52472500   12.39352200
 C                  7.68498200   -0.61660800   13.72525700
 C                  6.32360200   -1.49792800   11.91736500
 C                  7.23560000   -1.69390000   14.50668400
 C                  5.89663300   -2.55889200   12.70636700
 H                  5.94440000   -1.40609800   10.89475900
 C                  6.36161700   -2.65731600   14.01599000
 H                  7.58859800   -1.76605800   15.53883100
 H                  5.19917900   -3.29639200   12.30233500
 H                  8.74278200   -1.52596700   11.17415500
 C                  8.61534700    0.36966200   14.36655500
 H                  8.27196800    1.40923700   14.24730800
 H                  8.70172700    0.17200800   15.44329800
 H                  9.63103100    0.30760700   13.94202100
 H                  6.03873900   -3.47958300   14.65941000

111
TS-I1a-I2a-Ph-p
 C                  7.66067900    0.97558200   11.23095600
 O                  6.24885600    2.46406300   10.14796800
 C                  5.57941100    3.02708000    9.01034300
 H                  6.31444600    3.21993300    8.21611300
 H                  4.86740600    2.27847800    8.62643700
 C                  7.05346500    1.42507300    9.93133900
 O                  7.29236000    0.98878300    8.82863400
 C                  4.88294900    4.28177600    9.45840900
 H                  4.33400400    4.72025000    8.61189500
 H                  4.16377400    4.06948700   10.26382700
 H                  5.60392800    5.02783700    9.82503500
 C                  6.79347000    0.82035700   12.39394200
 C                  7.33837000    0.85252400   13.69586600
 C                  5.39998300    0.61382000   12.27208900
 H                  8.41547300    1.00208000   13.81081300
 H                  4.94615200    0.55539600   11.28131400
 C                  6.53245600    0.72524900   14.82016700
 C                  4.59119000    0.49912800   13.39418200
 H                  6.97959100    0.76717000   15.81521100
 H                  3.51458700    0.35735400   13.27541100
 C                  5.15548600    0.55052700   14.67201200
 H                  4.51791100    0.45547400   15.55461500
 Au                 9.52667500    1.88694900   11.50749400
 P                 11.51549300    2.92893100   12.01915000
 O                 12.75292300    1.87251600   12.19715700
 N                 11.41864500    3.91516000   13.39015800
 N                 12.23318900    4.18308100   11.13668700
 C                 10.41809700    3.74580800   14.39556100
 C                 10.67037300    2.88988100   15.48508600
 C                 11.98976600    2.16170600   15.64207400
 H                 12.55735200    2.30863000   14.71240800
 C                 12.80939100    2.76717700   16.78131600
 H                 12.99066800    3.84066500   16.61683800
 H                 13.78760400    2.26711900   16.86370800
 H                 12.29240900    2.65725200   17.74855500
 C                 11.79228900    0.65977200   15.83513500
 H                 11.28327500    0.43414000   16.78592900
 H                 12.76470000    0.14287400   15.85185600
 H                 11.19149800    0.22291000   15.02209200
 C                  9.67110800    2.74707000   16.45529200
 H                  9.84843100    2.09474900   17.31416600
 C                  8.46330300    3.42844700   16.34554400
 H                  7.69590500    3.30692700   17.11439600
 C                  8.22696300    4.26050600   15.25492200
 H                  7.27067000    4.78279500   15.17146300
 C                  9.19210800    4.43283300   14.25837400
 C                  8.91133300    5.34874000   13.08307300
 H                  9.73551700    5.22867100   12.36519500
 C                  8.90035000    6.81214300   13.52358700
 H                  8.08141500    7.00713700   14.23509600
 H                  8.75747200    7.47562800   12.65588900
 H                  9.84570100    7.09260000   14.01249800
 C                  7.62207800    4.97795600   12.35469500
 H                  7.64489000    3.93768200   11.99463800
 H                  7.47982000    5.63399400   11.48179300
 H                  6.73578400    5.09208400   12.99864600
 C                 12.14295600    5.11312400   13.22568200
 H                 12.28407400    5.78172900   14.07274300
 C                 12.59172200    5.25991200   11.96650200
 H                 13.18606900    6.07443500   11.55767800
 C                 12.52832900    4.10452300    9.74289600
 C                 13.83550600    3.78175400    9.32565900
 C                 14.96572200    3.58258400   10.31610100
 H                 14.51006300    3.43828900   11.30573800
 C                 15.85072700    4.82951000   10.37205400
 H                 16.34623300    5.00377400    9.40291200
 H                 16.63618200    4.71304300   11.13586400
 H                 15.27177700    5.73247000   10.61729700
 C                 15.80330600    2.34252600   10.01676300
 H                 15.17908600    1.43945200    9.94818400
 H                 16.54184200    2.18296700   10.81805400
 H                 16.36207800    2.43994700    9.07245300
 C                 14.08271100    3.70112400    7.95018700
 H                 15.08876400    3.45845800    7.59990500
 C                 13.06807100    3.91912300    7.02497900
 H                 13.27957300    3.84174500    5.95528400
 C                 11.78451100    4.24415700    7.45614400
 H                 11.00036200    4.42660200    6.71876300
 C                 11.49051300    4.35398600    8.81827000
 C                 10.12312900    4.81210100    9.28524100
 H                  9.94627900    4.36772600   10.27693700
 C                  8.97926600    4.35723800    8.38990300
 H                  9.01091400    4.83150200    7.39629100
 H                  8.02097100    4.63896500    8.85040200
 H                  8.97994700    3.26566600    8.24611000
 C                 10.11299800    6.33141700    9.46440200
 H                 10.30528900    6.83934600    8.50521200
 H                 10.88070200    6.66107800   10.18043500
 H                  9.13353300    6.67160600    9.83629500
 C                 12.54316800    0.45525100   12.20904100
 H                 11.58971700    0.23021000   12.71715500
 H                 13.34976700    0.04126300   12.83090000
 C                 12.56470000   -0.12292700   10.81725200
 H                 11.74974000    0.29378500   10.20356500
 H                 12.43988400   -1.21575100   10.86118300
 H                 13.51807400    0.09377600   10.31420000
 C                  8.28741500   -0.95140600   10.66815000
 C                  8.97669300   -1.34395400   11.85177800
 C                  6.99730400   -1.49838300   10.43079200
 C                  8.31050000   -2.01027300   12.85043000
 H                 10.01813300   -1.04642300   11.98491600
 C                  6.33427400   -2.17233000   11.43402200
 H                  6.51336200   -1.30977000    9.47125100
 C                  6.95329100   -2.37917000   12.68361500
 H                  8.81502400   -2.25140400   13.78893700
 H                  5.31346900   -2.52920900   11.28000900
 H                  8.85305200   -0.57126300    9.81582200
 C                  6.18807900   -2.95526900   13.81695000
 H                  5.39383600   -3.63322100   13.47461000
 H                  6.84062800   -3.47030800   14.53543300
 H                  5.69512900   -2.12463400   14.35864700

111
I2a-Ph-p
 C                  7.51007600    0.88577700   11.26163200
 O                  6.37798600    2.64294800   10.14374400
 C                  5.68796400    3.17901000    9.00991900
 H                  6.36170500    3.18066800    8.14119200
 H                  4.84487300    2.51088600    8.76829200
 C                  6.94770400    1.44790000    9.99665200
 O                  7.01687500    0.88954200    8.91608100
 C                  5.21317600    4.56284900    9.35891100
 H                  4.63900300    4.97737300    8.51697800
 H                  4.56276200    4.54838200   10.24656900
 H                  6.05973600    5.23575400    9.56133500
 C                  6.70229000    1.07495400   12.53234300
 C                  7.30904100    0.83625300   13.77593000
 C                  5.33113700    1.37603900   12.52577500
 H                  8.37971500    0.61344900   13.81111900
 H                  4.81604600    1.55814900   11.58183400
 C                  6.58449600    0.89554200   14.96391100
 C                  4.60668600    1.45292600   13.71507000
 H                  7.09098900    0.70887500   15.91382600
 H                  3.54185000    1.69807500   13.67881800
 C                  5.22644500    1.21144100   14.94021500
 H                  4.65565400    1.27090600   15.87028800
 Au                 9.36989600    1.93285700   11.49018600
 P                 11.36090400    2.97381500   11.99355400
 O                 12.58231000    1.89502600   12.17885400
 N                 11.30338900    3.97574700   13.35581600
 N                 12.11600000    4.20160100   11.09942100
 C                 10.33183800    3.83493400   14.39210700
 C                 10.61116100    3.00595400   15.49561200
 C                 11.92617500    2.26454500   15.62485500
 H                 12.46709600    2.39130700   14.67650700
 C                 12.78704200    2.87381500   16.73119200
 H                 12.97505500    3.94329300   16.54917000
 H                 13.76182000    2.36361200   16.78944300
 H                 12.29925700    2.78045900   17.71523600
 C                 11.71745500    0.76768300   15.84438800
 H                 11.23053700    0.56151300   16.81110500
 H                 12.68433300    0.23998200   15.84343000
 H                 11.09098300    0.32685700   15.05317200
 C                  9.64355000    2.90273300   16.50180100
 H                  9.84058900    2.27062100   17.37148500
 C                  8.44013900    3.59497000   16.41176200
 H                  7.69543900    3.50055800   17.20630900
 C                  8.17725100    4.40055300   15.30758000
 H                  7.22376000    4.93025700   15.24049500
 C                  9.11184100    4.53490100   14.27673000
 C                  8.81031800    5.42676500   13.08846500
 H                  9.61156700    5.27690900   12.34973400
 C                  8.83297900    6.89977200   13.49565800
 H                  8.03729200    7.12266700   14.22519600
 H                  8.67472900    7.54600000   12.61756100
 H                  9.79566900    7.17735600   13.95142900
 C                  7.49684800    5.05667300   12.40627200
 H                  7.50029800    4.01301700   12.05606900
 H                  7.33186700    5.70232900   11.52974100
 H                  6.63202100    5.18483500   13.07637200
 C                 12.06071600    5.15095100   13.17940800
 H                 12.21630500    5.82574100   14.01890800
 C                 12.51150600    5.27325100   11.91872800
 H                 13.12686000    6.06724500   11.50042700
 C                 12.49957300    4.05117900    9.73428700
 C                 13.82830000    3.70240100    9.41852800
 C                 14.89558100    3.55107000   10.48479600
 H                 14.38517500    3.50386600   11.45631000
 C                 15.82160200    4.76866000   10.48931100
 H                 16.37647900    4.84629700    9.54002000
 H                 16.55870400    4.69170200   11.30458400
 H                 15.26237900    5.70654300   10.62597200
 C                 15.69881200    2.26203100   10.33636200
 H                 15.04355200    1.37884100   10.32144400
 H                 16.39563500    2.15115300   11.18210300
 H                 16.30112700    2.25517900    9.41397800
 C                 14.16054500    3.54434700    8.06768900
 H                 15.18472500    3.27823200    7.79522000
 C                 13.20685100    3.71218500    7.07063000
 H                 13.48326800    3.57361200    6.02212400
 C                 11.90058200    4.06451100    7.40205200
 H                 11.16655000    4.20600700    6.60684300
 C                 11.52245300    4.25182600    8.73454200
 C                 10.13076500    4.73474600    9.09654400
 H                  9.85816100    4.26936800   10.05771800
 C                  9.06011400    4.33653900    8.09139400
 H                  9.20587200    4.82127200    7.11316200
 H                  8.07427300    4.65208600    8.46113600
 H                  9.03250400    3.24717300    7.93285300
 C                 10.13939500    6.24913800    9.31559300
 H                 10.41927300    6.77635900    8.38893200
 H                 10.85246100    6.54331000   10.09998300
 H                  9.14015500    6.60194800    9.61705200
 C                 12.36090000    0.48171500   12.19074900
 H                 11.42369000    0.26147700   12.73027900
 H                 13.18368600    0.05817700   12.78474400
 C                 12.33505700   -0.09316500   10.79726300
 H                 11.49975700    0.32694600   10.21349200
 H                 12.21089900   -1.18616200   10.84175100
 H                 13.27047600    0.12429400   10.26170100
 C                  7.72660700   -0.64722000   11.01941100
 C                  8.79934900   -1.27436700   11.78236200
 C                  6.46767600   -1.39870000   10.99735200
 C                  8.63797500   -2.46546800   12.43349600
 H                  9.76049500   -0.75637100   11.80882200
 C                  6.31145800   -2.58089600   11.65940600
 H                  5.63967800   -0.97931700   10.41968100
 C                  7.38693000   -3.12792400   12.40743900
 H                  9.46469800   -2.91347300   12.98826800
 H                  5.35964000   -3.11551000   11.63113800
 H                  8.06423400   -0.65197900    9.94618200
 C                  7.18768500   -4.37597200   13.17312500
 H                  6.53134400   -5.07666600   12.63675800
 H                  8.13617900   -4.85944900   13.43952100
 H                  6.66329900   -4.11592700   14.11233400

111
I3a-Ph-p
 C                  7.59764000    0.29816300   11.83825900
 O                  5.92401700    1.68939100   12.77495400
 C                  5.03649600    2.83348500   12.70466600
 H                  5.57899600    3.65994400   12.22448500
 H                  4.18000300    2.55999500   12.07110900
 C                  6.57344300    1.28672000   11.73275300
 O                  6.21396100    1.83663800   10.59886200
 C                  4.62444900    3.16748200   14.10862800
 H                  3.93136800    4.02121200   14.08442400
 H                  4.11106700    2.31898900   14.58430000
 H                  5.49406600    3.44775800   14.72133100
 C                  7.72120700   -0.47843600   13.12638400
 C                  7.87723100   -1.87127900   13.08994100
 C                  7.74250700    0.15445900   14.38395300
 H                  7.87579600   -2.39085800   12.13017900
 H                  7.64896500    1.23971500   14.44946400
 C                  8.03835200   -2.60728900   14.26433000
 C                  7.89908100   -0.58218400   15.55374400
 H                  8.15710000   -3.69216600   14.20403600
 H                  7.91372500   -0.06272600   16.51544900
 C                  8.04969500   -1.96934800   15.50229200
 H                  8.18013900   -2.54559900   16.42151400
 Au                 9.22972000    1.77621000   12.08276700
 P                 11.11149300    2.99009900   12.45956100
 O                 12.11390900    2.15834500   13.44305800
 N                 10.96261100    4.57884100   13.01652700
 N                 12.10866500    3.48237000   11.19189400
 C                  9.81745000    5.04262200   13.73609800
 C                  9.76720900    4.88233400   15.13549300
 C                 10.93533600    4.32009400   15.92045000
 H                 11.62571400    3.85979800   15.20018700
 C                 11.69424000    5.44996700   16.61815200
 H                 12.04803000    6.20189700   15.89596300
 H                 12.57245100    5.05412400   17.15277100
 H                 11.05396500    5.96411700   17.35339900
 C                 10.50797800    3.24387000   16.91514400
 H                  9.87126500    3.65384700   17.71514700
 H                 11.39153600    2.79820300   17.39819900
 H                  9.94850000    2.43425800   16.42152300
 C                  8.61693500    5.31332500   15.80639300
 H                  8.55756500    5.20376900   16.89180500
 C                  7.55502800    5.88837900   15.11573000
 H                  6.66599100    6.21960700   15.65861800
 C                  7.62647500    6.04782200   13.73497400
 H                  6.79135600    6.50728100   13.20010600
 C                  8.75145900    5.62687400   13.01831000
 C                  8.80428700    5.82930500   11.51670300
 H                  9.71212100    5.33555300   11.14454100
 C                  8.92232900    7.31324600   11.17123000
 H                  8.03188600    7.87254600   11.50130500
 H                  9.02111600    7.44938300   10.08262400
 H                  9.80241800    7.76801500   11.65093500
 C                  7.61792300    5.18544200   10.80641700
 H                  7.56390800    4.10701900   11.01774300
 H                  7.71188400    5.30942500    9.71672700
 H                  6.66078600    5.63975800   11.10768300
 C                 11.87575800    5.43465100   12.36507500
 H                 12.00587400    6.45542300   12.71988800
 C                 12.50880500    4.82277800   11.34772100
 H                 13.27318500    5.23325000   10.69089100
 C                 12.46027000    2.63893900   10.09279100
 C                 13.69153200    1.95272900   10.11875700
 C                 14.68624200    2.15182300   11.24439800
 H                 14.13153200    2.57166900   12.09520700
 C                 15.75883100    3.16152700   10.83058600
 H                 16.35196800    2.77980700    9.98343200
 H                 16.45006500    3.35709700   11.66592900
 H                 15.31843200    4.12200900   10.52369500
 C                 15.32362800    0.84722700   11.71323700
 H                 14.56396800    0.09010400   11.95867700
 H                 15.92743800    1.02599000   12.61668800
 H                 15.99561000    0.41795700   10.95323700
 C                 13.99903600    1.11503900    9.04058100
 H                 14.94859700    0.57528200    9.03301100
 C                 13.11188500    0.95550200    7.98177900
 H                 13.36681700    0.29078400    7.15227400
 C                 11.90259100    1.64509900    7.97047700
 H                 11.22050700    1.51706800    7.12772100
 C                 11.55306100    2.50367100    9.01741800
 C                 10.27245700    3.31386800    8.95575500
 H                  9.97322500    3.52940900    9.99228700
 C                  9.10777100    2.58143900    8.29843200
 H                  9.26982100    2.41960200    7.22132000
 H                  8.18867200    3.17951600    8.39757400
 H                  8.93123000    1.59816400    8.76230200
 C                 10.53208200    4.65818800    8.27322200
 H                 10.85607100    4.51076500    7.23007500
 H                 11.31511400    5.23098600    8.79197800
 H                  9.61574300    5.26928600    8.26038100
 C                 11.65088000    1.07123100   14.26167600
 H                 10.57804400    1.20548100   14.48144700
 H                 12.19542900    1.16017500   15.21234600
 C                 11.89795200   -0.26095400   13.60477500
 H                 11.36451100   -0.33376200   12.64353800
 H                 11.53035300   -1.06754200   14.25784700
 H                 12.96999200   -0.42258700   13.42098300
 C                  7.85682100   -0.47224200   10.56578900
 C                  9.16013000   -0.76223400   10.13178700
 C                  6.79271500   -0.98468500    9.81049900
 C                  9.38719000   -1.49691800    8.97523400
 H                 10.01514700   -0.39971200   10.70946500
 C                  7.02364700   -1.71059800    8.64132200
 H                  5.76148500   -0.82321100   10.13839100
 C                  8.32246800   -1.97683700    8.19761400
 H                 10.41632200   -1.69302400    8.66139100
 H                  6.17156100   -2.08710900    8.06886200
 H                  6.73571300    1.46536300    9.86068900
 C                  8.58155600   -2.75211500    6.94166800
 H                  9.17721000   -2.16006900    6.22829900
 H                  9.15657900   -3.66774100    7.15449900
 H                  7.64527000   -3.04433700    6.44614700

86
I1a-H
 C                  7.74563200    1.02031600   10.83169300
 O                  7.27822600    1.33136900    8.45299300
 C                  7.45504800    0.78000000    7.11293100
 H                  7.23291300   -0.29564800    7.14997700
 H                  6.68399400    1.28434500    6.51847200
 C                  7.65434200    0.61944200    9.45273800
 O                  8.08975300   -0.52330200    9.49668000
 C                  8.84491600    1.06608900    6.61306300
 H                  8.93459000    0.69616200    5.58068900
 H                  9.05173500    2.14649400    6.61139100
 H                  9.60594600    0.55678100    7.22325800
 Au                 9.39797700    1.87038600   11.55463600
 P                 11.36027600    2.92200800   12.23756100
 O                 12.63167800    1.90115800   12.22066900
 N                 11.38469000    3.78292500   13.68915300
 N                 11.84483000    4.29509000   11.37948400
 C                 10.71870500    3.35758900   14.87961800
 C                 11.40969200    2.55303600   15.80723600
 C                 12.86447100    2.17887500   15.60825200
 H                 13.12168700    2.40625900   14.56483200
 C                 13.75965700    3.03866400   16.50163000
 H                 13.61118900    4.11189400   16.30566400
 H                 14.82189800    2.80617100   16.32434200
 H                 13.54744800    2.85907800   17.56831000
 C                 13.12217700    0.69107400   15.83146600
 H                 12.97260000    0.40072200   16.88365000
 H                 14.16212900    0.44149200   15.56859000
 H                 12.45701600    0.06800000   15.21380700
 C                 10.72776500    2.14987300   16.96062500
 H                 11.24153900    1.52910100   17.69861700
 C                  9.40937900    2.53399600   17.18529900
 H                  8.89416400    2.20874800   18.09285600
 C                  8.74724400    3.33749200   16.26198100
 H                  7.71552500    3.64331100   16.45300300
 C                  9.38548400    3.76592500   15.09368100
 C                  8.66054500    4.67581100   14.12248600
 H                  9.30212400    4.78908700   13.23701200
 C                  8.47324200    6.06851300   14.72401900
 H                  7.82981700    6.03446800   15.61811400
 H                  7.99974100    6.74466600   13.99461500
 H                  9.43718000    6.51030300   15.01925100
 C                  7.33155300    4.08959300   13.65297900
 H                  7.47342200    3.10422000   13.17845800
 H                  6.86062100    4.75588300   12.91311100
 H                  6.61950200    3.96597100   14.48412500
 C                 11.95287900    5.06006800   13.53216200
 H                 12.14988400    5.67328000   14.40948700
 C                 12.20355000    5.34714000   12.24193500
 H                 12.64600300    6.25151200   11.82980700
 C                 11.76898100    4.42287400    9.95607000
 C                 12.91096800    4.14166700    9.17733800
 C                 14.23215300    3.76104600    9.81525200
 H                 14.00359600    3.33481900   10.80260200
 C                 15.09746200    5.00546600   10.02798400
 H                 15.35082300    5.47495900    9.06335700
 H                 16.03980900    4.73913900   10.53275200
 H                 14.58696100    5.76000100   10.64401200
 C                 14.99908400    2.70800900    9.02047200
 H                 14.36787700    1.84206700    8.77141300
 H                 15.85681800    2.34471400    9.60765900
 H                 15.40158900    3.11391800    8.07885500
 C                 12.80733100    4.27810500    7.78844200
 H                 13.67704900    4.07035100    7.16172400
 C                 11.61450800    4.67461000    7.19332300
 H                 11.55385500    4.77273400    6.10632800
 C                 10.49917600    4.95213600    7.97781500
 H                  9.57138300    5.27180800    7.49872300
 C                 10.55146700    4.83631600    9.37088800
 C                  9.34697100    5.20622000   10.21353000
 H                  9.44556300    4.67416000   11.17237300
 C                  8.01955200    4.78055200    9.59542700
 H                  7.77269200    5.36945200    8.69822400
 H                  7.20237900    4.93545000   10.31698400
 H                  8.02087200    3.71814300    9.30879900
 C                  9.34824500    6.70398700   10.52441600
 H                  9.26799500    7.29503100    9.59758100
 H                 10.26835700    7.01037200   11.04308300
 H                  8.49313500    6.96597100   11.16780700
 C                 12.46973200    0.48152700   12.07002400
 H                 11.45156600    0.19099300   12.38660900
 H                 13.17812300    0.02208200   12.77365000
 C                 12.73591000    0.04926300   10.65298900
 H                 12.02768800    0.52374700    9.95478800
 H                 12.62031400   -1.04246700   10.57069800
 H                 13.75821800    0.31185000   10.34537400
 H                  6.90497400    0.65420500   11.44488200

86
I1a-H-a120
 C                  8.01731700    0.79046200   10.83779100
 O                  7.10593800    1.02473800    8.72087400
 C                  7.05448500    0.78405500    7.29234400
 H                  7.29131100   -0.27269800    7.10670700
 H                  6.00561600    0.96558600    7.02499100
 C                  8.00219800    0.38023700    9.42897900
 O                  8.78406700   -0.45192300    9.03359600
 C                  7.99056500    1.71017500    6.56078600
 H                  7.90417500    1.52800800    5.47875900
 H                  7.73791300    2.76332000    6.75259000
 H                  9.03783100    1.53766300    6.85123700
 Au                 9.39541700    2.00989400   11.51966500
 P                 11.36127200    3.05138500   12.21411000
 O                 12.62771700    2.03697300   12.24839900
 N                 11.34118300    3.94149600   13.65262800
 N                 11.85556400    4.41603200   11.34360500
 C                 10.66394900    3.51344500   14.83773400
 C                 11.35348300    2.72482600   15.77917000
 C                 12.81646100    2.36999100   15.60803000
 H                 13.10102300    2.63220800   14.58013200
 C                 13.68064300    3.20481800   16.55366400
 H                 13.52925400    4.28308800   16.39014400
 H                 14.74870200    2.98514400   16.39651500
 H                 13.44285100    2.98782500   17.60783600
 C                 13.07600100    0.87663700   15.78893800
 H                 12.89418800    0.55167500   16.82586000
 H                 14.12503800    0.64056500   15.55090200
 H                 12.43391700    0.27227400   15.12999900
 C                 10.65824600    2.31444800   16.92212200
 H                 11.16976900    1.70402600   17.67027600
 C                  9.33078000    2.67858000   17.12358200
 H                  8.80568300    2.34833800   18.02357800
 C                  8.67124100    3.46837800   16.18653600
 H                  7.63175300    3.75795500   16.35921000
 C                  9.32082200    3.90174100   15.02664000
 C                  8.59470900    4.79218000   14.03826900
 H                  9.24244400    4.90529700   13.15700500
 C                  8.38268500    6.18848700   14.62294800
 H                  7.72934200    6.15398800   15.50971700
 H                  7.90820000    6.85030700   13.88118400
 H                  9.33670400    6.64653100   14.92520700
 C                  7.27783300    4.18492900   13.56142700
 H                  7.43223200    3.19182600   13.10719200
 H                  6.81125600    4.83364700   12.80352800
 H                  6.55569500    4.06960600   14.38487400
 C                 11.84052500    5.23817300   13.47561500
 H                 11.95713200    5.89308500   14.33709700
 C                 12.11921300    5.50543400   12.18299900
 H                 12.50648600    6.42983800   11.75944200
 C                 11.81534700    4.50170000    9.91484100
 C                 12.98502700    4.22374000    9.17740800
 C                 14.29429600    3.89250200    9.86629000
 H                 14.04276200    3.44927000   10.84084500
 C                 15.09968200    5.16790400   10.12615900
 H                 15.36426600    5.66312300    9.17764200
 H                 16.03531800    4.93111100   10.65734800
 H                 14.54009200    5.89051000   10.73760400
 C                 15.13699200    2.87858900    9.09837200
 H                 14.55180500    1.99235400    8.81086500
 H                 15.97958000    2.54200800    9.72212600
 H                 15.56733800    3.31074500    8.18106600
 C                 12.91299500    4.31309800    7.78330100
 H                 13.80210600    4.10610000    7.18453300
 C                 11.72537300    4.65964100    7.14640600
 H                 11.69046400    4.71982900    6.05558900
 C                 10.58391000    4.93380000    7.89229900
 H                  9.66062000    5.21358500    7.38043500
 C                 10.60323700    4.86431700    9.28946100
 C                  9.36575000    5.22917100   10.08472500
 H                  9.49461700    4.82640300   11.10141700
 C                  8.08832200    4.61804100    9.51790700
 H                  7.82708700    5.04224000    8.53592200
 H                  7.24178300    4.81952300   10.19271900
 H                  8.17585700    3.52612400    9.40716800
 C                  9.24402100    6.74770700   10.21696800
 H                  9.10896900    7.21835800    9.22954300
 H                 10.14112900    7.18503200   10.68021200
 H                  8.37507800    7.01322200   10.84011300
 C                 12.48359900    0.61472800   12.07406000
 H                 11.46694900    0.31003200   12.37813000
 H                 13.19235200    0.15992300   12.77938800
 C                 12.77011300    0.20677700   10.65446300
 H                 12.06291000    0.67893800    9.95403800
 H                 12.66844000   -0.88510600   10.55759000
 H                 13.79266300    0.48481000   10.36163100
 H                  7.38475900    0.15991000   11.48740000

101
TS-I1a-I2a-H-o
 C                  7.85672600    0.98370100   10.67838900
 O                  7.50693700    1.26515500    8.34644400
 C                  7.76193600    0.85177200    6.97706300
 H                  7.65191900   -0.23973400    6.91524600
 H                  6.95710200    1.32453000    6.40072600
 C                  7.93441100    0.50023100    9.30641800
 O                  8.45246100   -0.59629000    9.22891200
 C                  9.12496600    1.31488100    6.53611500
 H                  9.27172600    1.04898200    5.47841200
 H                  9.22441500    2.40612300    6.63422800
 H                  9.92282600    0.83282300    7.12090400
 Au                 9.41199600    1.90080300   11.48904000
 P                 11.36504800    2.95687400   12.19891600
 O                 12.63656000    1.93544400   12.16649500
 N                 11.40538900    3.80925400   13.65670000
 N                 11.84493600    4.33683900   11.34431800
 C                 10.72547800    3.41044500   14.84919000
 C                 11.37623500    2.56410200   15.76860100
 C                 12.79460100    2.07767100   15.54985900
 H                 13.10159400    2.39780900   14.54506100
 C                 13.74875700    2.72370900   16.55415300
 H                 13.71352900    3.82249100   16.49251600
 H                 14.78573800    2.40687500   16.35943500
 H                 13.49820300    2.43616300   17.58816900
 C                 12.88721500    0.55409600   15.59595700
 H                 12.65641700    0.16156500   16.59929000
 H                 13.90546200    0.22293600   15.33832800
 H                 12.18887200    0.08653700   14.88514900
 C                 10.68637700    2.20583400   16.93270500
 H                 11.17062300    1.55175800   17.66214100
 C                  9.40219600    2.67995100   17.18108900
 H                  8.88173500    2.39131600   18.09784700
 C                  8.77943200    3.52167400   16.26420800
 H                  7.77022900    3.88987400   16.46540100
 C                  9.42308800    3.90047300   15.08219200
 C                  8.72241900    4.82488900   14.10700800
 H                  9.38609900    4.95631500   13.24095300
 C                  8.50108800    6.20666400   14.72027000
 H                  7.82449100    6.15765400   15.58869100
 H                  8.04937500    6.88832300   13.98236700
 H                  9.44976800    6.65235700   15.05657100
 C                  7.41497300    4.22474500   13.59503900
 H                  7.58760300    3.25864200   13.09277900
 H                  6.93905900    4.90273300   12.86924400
 H                  6.69557800    4.05629700   14.41217100
 C                 11.97678300    5.08506600   13.50074900
 H                 12.18431900    5.69211700   14.38001900
 C                 12.21268300    5.38109800   12.20958600
 H                 12.64697600    6.29056000   11.80009500
 C                 11.75246500    4.48149100    9.92311200
 C                 12.88986700    4.22436500    9.12907500
 C                 14.21990500    3.84044800    9.74680800
 H                 14.00268500    3.38520000   10.72407600
 C                 15.07768600    5.08538900    9.98624500
 H                 15.31852400    5.58238700    9.03227200
 H                 16.02675400    4.81194200   10.47433900
 H                 14.56927000    5.81983900   10.62730000
 C                 14.99206800    2.81859200    8.91659600
 H                 14.36426700    1.96096600    8.63296000
 H                 15.84916900    2.43656900    9.49265400
 H                 15.39631200    3.26023000    7.99196800
 C                 12.77195900    4.38435800    7.74383400
 H                 13.63741400    4.19593900    7.10533500
 C                 11.57016600    4.78003200    7.16661700
 H                 11.49857100    4.89650800    6.08212700
 C                 10.45972000    5.03288600    7.96595000
 H                  9.52465000    5.35236800    7.50113000
 C                 10.52579300    4.89383200    9.35634000
 C                  9.32604400    5.24445300   10.21411000
 H                  9.43993900    4.70835600   11.16877900
 C                  7.99643300    4.80741700    9.60812100
 H                  7.73767600    5.39232000    8.71168500
 H                  7.18512400    4.95886000   10.33689100
 H                  8.00249400    3.74344400    9.32595100
 C                  9.31622600    6.74063200   10.53290400
 H                  9.22553500    7.33603000    9.60982100
 H                 10.23726600    7.05178500   11.04738300
 H                  8.46306500    6.99294500   11.18255500
 C                 12.47743400    0.52676900   11.92959900
 H                 11.47245400    0.21001000   12.25861300
 H                 13.21007200    0.03030000   12.58060500
 C                 12.69766400    0.17911800   10.48160200
 H                 11.96784000    0.69101800    9.83383100
 H                 12.57789500   -0.90612400   10.34023300
 H                 13.71009000    0.45780700   10.15681700
 C                  7.27225500   -1.52638700   12.50123300
 C                  8.63383600   -1.37788400   12.81803300
 C                  6.29463700   -0.78295700   13.16400000
 C                  8.98052400   -0.45859300   13.81957200
 C                  6.65998700    0.14062700   14.14470000
 H                  5.24102000   -0.92305100   12.90806000
 C                  8.00743400    0.29684200   14.47330400
 H                 10.03131800   -0.34424000   14.09860000
 H                  5.89697900    0.72992200   14.65944100
 H                  6.98004600   -2.24440600   11.72975700
 C                  9.67457900   -2.18514300   12.10449500
 H                 10.67314100   -2.02269500   12.53340400
 H                  9.44942200   -3.26189400   12.16117300
 H                  9.69987700   -1.92079200   11.03483500
 H                  8.30547200    1.00993800   15.24532400
 H                  6.95671000    0.66480700   11.22953700

101
I2a-H-o
 C                  7.93827300    0.50163100   11.25387400
 O                  8.36879200    0.68093700    8.96624700
 C                  8.86421100    0.18575900    7.71903300
 H                  9.71007300   -0.49117800    7.91342800
 H                  8.07205600   -0.40937100    7.23517800
 C                  8.28463800   -0.18534800    9.98282900
 O                  8.51275200   -1.37130800    9.86125000
 C                  9.27348000    1.36196800    6.87457600
 H                  9.63878500    1.00719500    5.89917400
 H                  8.42613100    2.04132300    6.69637400
 H                 10.08087200    1.93307600    7.35716400
 Au                 9.72027100    1.55885500   11.73237600
 P                 11.60539200    2.80901700   12.09711100
 O                 12.98152000    1.95528600   11.85023500
 N                 11.74733300    3.60150100   13.58753800
 N                 11.84929000    4.26799200   11.27027900
 C                 11.18769900    3.11494800   14.80851900
 C                 11.94256400    2.24383200   15.61904700
 C                 13.34733100    1.81586400   15.24691800
 H                 13.54822500    2.19324700   14.23506200
 C                 14.37354100    2.44559000   16.18848900
 H                 14.30144100    3.54431300   16.18258900
 H                 15.39630700    2.17196100   15.88379100
 H                 14.22952200    2.10392100   17.22651300
 C                 13.48373400    0.29514600   15.21045600
 H                 13.34783100   -0.14929200   16.20963700
 H                 14.48572900    0.00692200   14.85543700
 H                 12.74126800   -0.16014200   14.53687200
 C                 11.37265300    1.79707800   16.81695800
 H                 11.94341200    1.12389000   17.46163100
 C                 10.10087700    2.20675400   17.20406400
 H                  9.67680300    1.85311000   18.14747500
 C                  9.36864500    3.06666200   16.39049100
 H                  8.36884700    3.38362600   16.69941000
 C                  9.89059900    3.53109300   15.17886600
 C                  9.06324700    4.46002100   14.31284300
 H                  9.63242100    4.65000300   13.39257800
 C                  8.84666100    5.80846700   14.99718800
 H                  8.27356400    5.69775700   15.93197400
 H                  8.28601100    6.49005000   14.33812700
 H                  9.80512300    6.28981200   15.24488400
 C                  7.73847200    3.81831200   13.90645000
 H                  7.90485400    2.86618200   13.37681200
 H                  7.17829800    4.48566700   13.23275300
 H                  7.09776100    3.61613300   14.77914400
 C                 12.18923600    4.93044100   13.43431600
 H                 12.45638700    5.51451700   14.31316000
 C                 12.24019300    5.30026300   12.14286300
 H                 12.55582100    6.25738400   11.73326400
 C                 11.62055400    4.46449300    9.87253400
 C                 12.70972700    4.39936900    8.97807000
 C                 14.12291200    4.13957400    9.46068800
 H                 14.04286500    3.64586500   10.43994900
 C                 14.87838700    5.45686200    9.65093200
 H                 14.98387700    5.98872400    8.69108900
 H                 15.88974600    5.26907700   10.04568900
 H                 14.36351000    6.13028800   10.35141000
 C                 14.90370600    3.21128100    8.53353200
 H                 14.33631800    2.29951800    8.29466500
 H                 15.84910700    2.90878000    9.01043200
 H                 15.16359900    3.70325800    7.58272200
 C                 12.46041000    4.62927800    7.62020500
 H                 13.28816700    4.58967400    6.90878300
 C                 11.17667500    4.90595500    7.16275300
 H                 11.00234400    5.07981800    6.09771700
 C                 10.11285800    4.95950600    8.05791000
 H                  9.10877500    5.17641900    7.68736000
 C                 10.30986500    4.74271700    9.42531800
 C                  9.14774200    4.86058100   10.39085400
 H                  9.40761300    4.26994100   11.28199100
 C                  7.84720200    4.28556600    9.83991400
 H                  7.44374300    4.89206000    9.01385700
 H                  7.08074100    4.26819800   10.63050800
 H                  7.98241300    3.25686600    9.47238900
 C                  8.96874500    6.30980200   10.84431800
 H                  8.72941100    6.96218200    9.98856200
 H                  9.88001700    6.69952200   11.32216600
 H                  8.14438800    6.39019500   11.57073500
 C                 12.94802300    0.54446600   11.59428100
 H                 12.08240400    0.09656600   12.11339800
 H                 13.85780900    0.13468100   12.05537400
 C                 12.89468400    0.25059600   10.11797700
 H                 11.99252400    0.69022400    9.66233200
 H                 12.86650500   -0.83776100    9.95392300
 H                 13.77719700    0.65503500    9.60225700
 C                  7.36812700   -0.54667900   12.29826700
 C                  7.45305100   -0.09260200   13.70184400
 C                  6.01685800   -0.73590500   11.76217600
 C                  6.31424300    0.36783800   14.33225400
 C                  4.90448000   -0.27336500   12.41796400
 H                  5.93531100   -1.18557700   10.76889300
 C                  5.06883700    0.29473500   13.69218000
 H                  6.37569000    0.75692300   15.35045700
 H                  3.91202500   -0.34332400   11.97021600
 H                  7.99948600   -1.43641100   12.12798100
 C                  8.74758800   -0.17795500   14.40228300
 H                  9.56800800    0.17635200   13.75097400
 H                  8.75338100    0.37834700   15.34713700
 H                  8.96413400   -1.24131800   14.60886000
 H                  4.18739800    0.67034500   14.22064800
 H                  7.21289800    1.30828500   11.07061500

101
I3a-H-o
 C                  8.31885700    0.15324900   11.08100000
 O                  8.98514200   -1.47418900    9.51785900
 C                  9.19878400   -2.85014000    9.11156200
 H                  9.76306500   -3.35699700    9.90834000
 H                  8.21569500   -3.33428500    9.01629100
 C                  8.43284100   -1.19883400   10.65243900
 O                  8.00550400   -2.21707800   11.34015000
 C                  9.94780300   -2.82491000    7.81153000
 H                 10.11128300   -3.85883300    7.47420300
 H                  9.37622900   -2.29538000    7.03519700
 H                 10.92846200   -2.33987100    7.92570200
 Au                10.35066200    0.72487800   11.54531000
 P                 12.45837600    1.44117500   12.03892800
 O                 13.53189800    0.20832900   12.05632100
 N                 12.58520800    2.34230300   13.46242700
 N                 13.25972400    2.65119000   11.17063900
 C                 11.66228100    2.19608200   14.54310500
 C                 11.92899000    1.25318100   15.55468000
 C                 13.19392400    0.41849700   15.55486800
 H                 13.69688700    0.58699400   14.59236200
 C                 14.14488500    0.87910300   16.65936100
 H                 14.39730000    1.94541600   16.55157600
 H                 15.08381300    0.30362200   16.62721400
 H                 13.69755300    0.73827500   17.65687300
 C                 12.89430500   -1.07497400   15.66437000
 H                 12.44148900   -1.33124100   16.63554000
 H                 13.82294800   -1.65973400   15.57006800
 H                 12.20391900   -1.40795900   14.87385600
 C                 10.99859500    1.12054000   16.59187800
 H                 11.18616500    0.39965500   17.39161300
 C                  9.84178200    1.89265600   16.61943400
 H                  9.12461200    1.77284800   17.43567200
 C                  9.59285200    2.81581600   15.60762400
 H                  8.67845800    3.41338900   15.63497300
 C                 10.49214300    2.98632700   14.55066100
 C                 10.20790900    4.01418000   13.47177100
 H                 10.95110000    3.87213000   12.67369300
 C                 10.38873000    5.43152400   14.01517200
 H                  9.65700100    5.64804600   14.81054900
 H                 10.24555300    6.17345800   13.21351300
 H                 11.39575500    5.57600700   14.43508200
 C                  8.82956900    3.83210100   12.84145200
 H                  8.72450400    2.83001200   12.39731000
 H                  8.67440800    4.57466300   12.04301600
 H                  8.01706100    3.96075600   13.57380600
 C                 13.42024500    3.46650700   13.30211500
 H                 13.69487500    4.06454100   14.16895000
 C                 13.79179200    3.63715500   12.02100200
 H                 14.44378200    4.40383600   11.60700000
 C                 13.46070100    2.60784700    9.75870700
 C                 14.69693500    2.15813800    9.25097300
 C                 15.84568600    1.78129900   10.16559100
 H                 15.43219600    1.66152900   11.17659300
 C                 16.88319100    2.90485800   10.20482000
 H                 17.34342900    3.05150100    9.21393100
 H                 17.68798500    2.66505500   10.91795600
 H                 16.43459900    3.86241100   10.50941600
 C                 16.49651000    0.45459500    9.78513900
 H                 15.75851900   -0.36016300    9.74631800
 H                 17.26040300    0.18178700   10.53013300
 H                 16.99899900    0.50526200    8.80614400
 C                 14.85937000    2.11805200    7.86157900
 H                 15.81020500    1.78155700    7.44153600
 C                 13.82846200    2.49598200    7.00804300
 H                 13.97265000    2.45000100    5.92545200
 C                 12.61591600    2.94018600    7.52803200
 H                 11.81832700    3.24523600    6.84740500
 C                 12.40896200    3.01423800    8.90889000
 C                 11.11991800    3.58612500    9.46538900
 H                 10.99533400    3.18562700   10.48238700
 C                  9.88325400    3.18258200    8.67027200
 H                  9.85408500    3.65828200    7.67714400
 H                  8.97252900    3.49481600    9.20497700
 H                  9.83535200    2.09214100    8.52281800
 C                 11.23017200    5.10573600    9.59892000
 H                 11.37632200    5.57877300    8.61409400
 H                 12.07873300    5.39124900   10.23941600
 H                 10.31323400    5.52474400   10.04350100
 C                 13.10009500   -1.15679700   11.95591600
 H                 12.15846300   -1.28638900   12.51723100
 H                 13.87334700   -1.74761600   12.46683800
 C                 12.92850400   -1.58524100   10.52015400
 H                 12.14123300   -0.99198600   10.02691100
 H                 12.63876800   -2.64674000   10.47981300
 H                 13.86158300   -1.46075400    9.95187500
 C                  7.34455600    0.45354100   12.18087600
 C                  7.52622900    0.05626100   13.52802000
 C                  6.20152400    1.19412800   11.83634000
 C                  6.53428100    0.39934500   14.46017800
 C                  5.24311600    1.54092600   12.78100100
 H                  6.07604200    1.50728800   10.79628200
 C                  5.40785500    1.13300000   14.10434000
 H                  6.67238800    0.09452400   15.50111300
 H                  4.36747900    2.12303500   12.48355900
 C                  8.77072700   -0.62026500   14.03699000
 H                  9.59028700    0.11413200   14.12137800
 H                  8.60122000   -1.03489400   15.03991200
 H                  9.14150800   -1.43592000   13.40024500
 H                  4.66258000    1.39076300   14.86084200
 H                  8.19745100    0.80209300   10.20098800
 H                  7.49015100   -1.91059500   12.11329300

101
TS-I1a-I2a-H-p
 C                  7.70939400    1.25091500   10.42873100
 O                  6.78640300    2.02437200    8.37016900
 C                  6.54572700    1.82753400    6.95130000
 H                  7.51555700    1.63705900    6.46792900
 H                  5.91646400    0.93308500    6.83333600
 C                  7.38330900    1.07729400    9.02337100
 O                  7.75927400   -0.00683100    8.62227600
 C                  5.88042200    3.06638900    6.42669800
 H                  5.67633400    2.93777000    5.35359800
 H                  4.92464800    3.24983700    6.93957400
 H                  6.52605200    3.94830500    6.55193500
 Au                 9.44838700    1.90571600   11.11111700
 P                 11.45667200    2.76792900   11.94189300
 O                 12.66385800    1.67124300   11.94278800
 N                 11.36982600    3.50578600   13.45974600
 N                 12.13202200    4.16477600   11.27004900
 C                 10.52431400    3.06942000   14.52653500
 C                 11.00956900    2.12608100   15.45351200
 C                 12.41101600    1.55789800   15.36154600
 H                 12.83830500    1.88899800   14.40523000
 C                 13.29388400    2.11369500   16.47885800
 H                 13.32948300    3.21383900   16.45355300
 H                 14.32495200    1.73895300   16.37832900
 H                 12.92145500    1.81147900   17.47120300
 C                 12.40973600    0.03069900   15.36175700
 H                 12.06437900   -0.37824400   16.32468500
 H                 13.42735300   -0.35311700   15.18847600
 H                 11.75620000   -0.37251500   14.57282800
 C                 10.16930200    1.74916500   16.50766000
 H                 10.52441100    1.02284400   17.24266500
 C                  8.89613600    2.29378300   16.63993200
 H                  8.25789000    1.99150400   17.47418200
 C                  8.43224400    3.22024500   15.71056200
 H                  7.42991100    3.64105100   15.82108100
 C                  9.23085300    3.62369000   14.63611500
 C                  8.71005700    4.65177700   13.65154000
 H                  9.43230800    4.71392000   12.82487200
 C                  8.63859300    6.03628100   14.29480300
 H                  7.92770800    6.04758100   15.13690500
 H                  8.30340800    6.78673000   13.56142100
 H                  9.62086700    6.35173000   14.67792600
 C                  7.36534500    4.24589100   13.05281300
 H                  7.42265200    3.24837700   12.58695000
 H                  7.05990100    4.96493100   12.27637300
 H                  6.56780800    4.22377200   13.81203000
 C                 12.03521900    4.74519900   13.47991000
 H                 12.16538700    5.27191500   14.42329300
 C                 12.45145300    5.11470800   12.25522300
 H                 12.99327300    6.01529600   11.97358200
 C                 12.29597800    4.40133800    9.86904700
 C                 13.54147400    4.13136700    9.26444500
 C                 14.72188700    3.61618900   10.06399600
 H                 14.31782600    3.14587100   10.97161900
 C                 15.62516000    4.77438100   10.49355200
 H                 16.04849000    5.28816700    9.61494200
 H                 16.46359700    4.40379000   11.10466200
 H                 15.07968100    5.52137300   11.08850000
 C                 15.52951900    2.56001900    9.31479600
 H                 14.88899100    1.75447000    8.92595100
 H                 16.27432400    2.10738400    9.98777700
 H                 16.08062900    2.99076700    8.46376600
 C                 13.67815400    4.40289000    7.89867500
 H                 14.63380100    4.20932900    7.40670500
 C                 12.61792000    4.91522600    7.15841900
 H                 12.74571300    5.11799100    6.09189600
 C                 11.39640300    5.17355700    7.77200300
 H                 10.57350300    5.58199900    7.18154700
 C                 11.21026200    4.92764600    9.13625400
 C                  9.89482700    5.27638100    9.80247500
 H                  9.83979600    4.69612900   10.73597000
 C                  8.68075800    4.89373500    8.96257900
 H                  8.58379400    5.52401600    8.06451800
 H                  7.75699200    5.02032700    9.54819600
 H                  8.72914900    3.84444500    8.63640500
 C                  9.86143300    6.75557400   10.18796300
 H                  9.92953900    7.39611000    9.29352500
 H                 10.69564200    7.01749300   10.85592300
 H                  8.92105500    6.99969300   10.70755700
 C                 12.41779400    0.28537800   11.65511200
 H                 11.38791400    0.02885400   11.95648900
 H                 13.10199000   -0.27988900   12.30295100
 C                 12.64596800   -0.02160100   10.19904700
 H                 11.96749100    0.56632300    9.56014500
 H                 12.45755500   -1.08961700   10.00967700
 H                 13.68112200    0.20363400    9.90532100
 C                  8.23344900   -1.55435000   11.96217300
 C                  8.77856300   -0.84908300   13.03720200
 C                  6.84712800   -1.56123100   11.78126200
 C                  7.95154100   -0.13980800   13.90691500
 H                  9.85829600   -0.85727600   13.20641000
 C                  6.02219200   -0.85685000   12.65800000
 H                  6.40854800   -2.11581400   10.94784900
 C                  6.56043500   -0.12751000   13.72995100
 H                  8.38994900    0.41362300   14.74167100
 H                  4.93841600   -0.87013000   12.50966800
 H                  8.88079300   -2.10537500   11.27580200
 C                  5.66903300    0.64723300   14.65379900
 H                  6.20187300    0.95366300   15.56435200
 H                  5.29402100    1.56036800   14.16250700
 H                  4.78828900    0.05637400   14.94880700
 H                  6.93322700    0.85176500   11.10565500

101
I2a-H-p
 C                  7.60853700    0.96765900   11.25610300
 O                  6.45904800    2.40585400    9.80615000
 C                  5.86741600    2.73556000    8.54706400
 H                  6.64945200    2.75267800    7.77182500
 H                  5.15274800    1.94363400    8.27150800
 C                  7.05150700    1.21248100    9.90465600
 O                  7.11408400    0.43057500    8.97514300
 C                  5.18857500    4.07105300    8.68752800
 H                  4.71222100    4.34741900    7.73508300
 H                  4.41037500    4.03796600    9.46516600
 H                  5.90908300    4.86002500    8.95226000
 Au                 9.49287400    1.91894500   11.37920700
 P                 11.50733600    2.92973600   11.86045000
 O                 12.74864700    1.86218500   11.92068200
 N                 11.40812000    3.76477600   13.33045100
 N                 12.22279400    4.28364900   11.12313100
 C                 10.36338900    3.49593600   14.26694000
 C                 10.56015700    2.51225000   15.25410000
 C                 11.85650100    1.73598500   15.36266700
 H                 12.52014200    2.09692500   14.56407500
 C                 12.55186800    1.99055000   16.69829800
 H                 12.75096700    3.06323400   16.84690300
 H                 13.51551900    1.45825000   16.73904000
 H                 11.94102400    1.64050000   17.54619800
 C                 11.62268300    0.24428000   15.12833700
 H                 10.99233500   -0.19438100   15.91911200
 H                 12.57868600   -0.30285100   15.12075700
 H                 11.12245700    0.06620800   14.16373800
 C                  9.51133600    2.24997100   16.14364300
 H                  9.64461800    1.49049500   16.91864200
 C                  8.30852600    2.94202600   16.05518800
 H                  7.50144900    2.72788200   16.76074800
 C                  8.12743300    3.90450300   15.06466300
 H                  7.17471700    4.43535600   14.99687600
 C                  9.14069100    4.19389800   14.14631400
 C                  8.91345200    5.23453300   13.06552500
 H                  9.73389000    5.14109300   12.33838100
 C                  8.97292300    6.64679200   13.64760000
 H                  8.15634000    6.81102000   14.36963100
 H                  8.87318200    7.39834200   12.84825600
 H                  9.92500400    6.82966900   14.16780500
 C                  7.61165800    5.00995200   12.30020100
 H                  7.57597000    4.00771700   11.84536300
 H                  7.51936900    5.74851000   11.48840600
 H                  6.72701000    5.12417800   12.94640800
 C                 12.11501200    4.98365900   13.29890000
 H                 12.24289000    5.56145700   14.21214800
 C                 12.56668300    5.26797500   12.06471500
 H                 13.15409600    6.12737500   11.74749300
 C                 12.62938600    4.30169300    9.75736500
 C                 13.98451700    4.09052300    9.42923500
 C                 15.04944200    3.89498900   10.49140400
 H                 14.53327100    3.70240900   11.44229400
 C                 15.88892200    5.16403600   10.64970800
 H                 16.44584900    5.38665600    9.72489200
 H                 16.62209100    5.04470500   11.46338000
 H                 15.26562700    6.04083300   10.88170000
 C                 15.94320000    2.68876700   10.21527800
 H                 15.35288700    1.76779600   10.10221300
 H                 16.64430700    2.53911500   11.05142000
 H                 16.54614900    2.82067200    9.30275600
 C                 14.34019700    4.10616600    8.07553700
 H                 15.38529000    3.95471000    7.79477300
 C                 13.38497800    4.30060900    7.08400500
 H                 13.68220500    4.29815400    6.03210600
 C                 12.05083800    4.50354400    7.42762700
 H                 11.31187400    4.66541100    6.64021000
 C                 11.64790700    4.51872100    8.76599400
 C                 10.21610200    4.84254300    9.14493600
 H                 10.00826900    4.35200500   10.10827500
 C                  9.18519600    4.31888400    8.15458100
 H                  9.25077400    4.82156400    7.17675700
 H                  8.17368500    4.49928600    8.54543400
 H                  9.29744800    3.23569100    7.98927700
 C                 10.06435500    6.34785500    9.36954800
 H                 10.27321800    6.90652800    8.44254900
 H                 10.75697400    6.71067200   10.14450500
 H                  9.03880000    6.59216900    9.68927100
 C                 12.57612400    0.49351900   11.53458400
 H                 11.60616000    0.12709100   11.91164900
 H                 13.36692100   -0.06208100   12.05848700
 C                 12.66194300    0.30819700   10.04091200
 H                 11.84933700    0.84703400    9.52741000
 H                 12.57177100   -0.76080000    9.79278700
 H                 13.62036500    0.67435700    9.64591000
 C                  7.64595000   -0.56032700   11.53386500
 C                  8.62120400   -0.99507100   12.53219100
 C                  6.30852800   -1.13990800   11.69138300
 C                  8.30457700   -1.86474800   13.53676700
 H                  9.63612400   -0.59618600   12.44841900
 C                  5.99834900   -2.00129100   12.70414000
 H                  5.54711600   -0.86015400   10.95777500
 C                  6.98586800   -2.37182700   13.65321400
 H                  9.05854600   -2.17312800   14.26379900
 H                  4.99042700   -2.41015300   12.80077500
 H                  8.01054600   -0.96264600   10.55028400
 C                  6.63413500   -3.26536800   14.77643300
 H                  5.79896100   -3.93291500   14.52485700
 H                  7.50089400   -3.83925300   15.13146900
 H                  6.29899800   -2.62994000   15.61877800
 H                  6.99642900    1.47128900   12.01858900

101
I3a-H-p
 C                  7.36662200    1.09523600   11.53349400
 O                  6.17142100    2.67393300   10.27265300
 C                  5.53417100    3.13251300    9.05275000
 H                  6.25519900    3.04678600    8.22812300
 H                  4.68640700    2.46167000    8.84817500
 C                  6.77405100    1.53330200   10.31609500
 O                  6.77703300    0.84519300    9.21294800
 C                  5.09568700    4.54958400    9.27901800
 H                  4.58098800    4.91201200    8.37720800
 H                  4.39809700    4.61943600   10.12648500
 H                  5.95684200    5.20541800    9.47323600
 Au                 9.27659400    2.09964200   11.65178400
 P                 11.32900900    2.98909600   12.12021200
 O                 12.44304300    1.82461200   12.38124300
 N                 11.28956100    4.06325100   13.42478700
 N                 12.17142800    4.11966500   11.18301800
 C                 10.24133700    4.03217000   14.39510900
 C                 10.37811300    3.21315800   15.53185500
 C                 11.62796600    2.39388000   15.78124400
 H                 12.26088100    2.48352200   14.88715700
 C                 12.41784500    2.95439200   16.96335500
 H                 12.68686700    4.00957700   16.79965300
 H                 13.34993500    2.38590300   17.11093100
 H                 11.83666900    2.89590400   17.89808600
 C                 11.30625400    0.91338300   15.97424500
 H                 10.72385100    0.73949200   16.89326300
 H                 12.23431500    0.32585400   16.05609500
 H                 10.72495600    0.51345700   15.12888200
 C                  9.32561400    3.18691500   16.45441600
 H                  9.41088000    2.56139000   17.34660500
 C                  8.17802900    3.94662300   16.25352700
 H                  7.36724400    3.91472200   16.98605200
 C                  8.05861200    4.74695800   15.12025900
 H                  7.15121500    5.33699100   14.96916600
 C                  9.07947000    4.80173300   14.16674500
 C                  8.92552000    5.67920300   12.93916600
 H                  9.75896900    5.44838100   12.25995200
 C                  9.03322800    7.15858700   13.30735600
 H                  8.20887900    7.46361700   13.97245200
 H                  8.98638600    7.78573300   12.40276700
 H                  9.98069800    7.37734900   13.82269900
 C                  7.63562500    5.39053100   12.17560200
 H                  7.57418000    4.33189500   11.87720500
 H                  7.59297000    6.00316300   11.26153800
 H                  6.73926500    5.62731400   12.77056500
 C                 12.10059900    5.19406300   13.20187300
 H                 12.26865200    5.90722500   14.00654600
 C                 12.58692800    5.22364900   11.94854600
 H                 13.24626500    5.96481700   11.50163200
 C                 12.53420800    3.89750200    9.82197500
 C                 13.84258000    3.47161800    9.51335300
 C                 14.90666500    3.31530100   10.58215200
 H                 14.39511100    3.30827800   11.55480600
 C                 15.86713400    4.50612700   10.55407800
 H                 16.42220100    4.54115100    9.60238200
 H                 16.60290400    4.42900900   11.37043000
 H                 15.33694600    5.46363600   10.66598300
 C                 15.67607100    2.00281300   10.46692000
 H                 14.99980600    1.13579200   10.48259400
 H                 16.37512400    1.89997000   11.31164700
 H                 16.27214200    1.95415400    9.54188700
 C                 14.15727200    3.24632800    8.16841400
 H                 15.16506300    2.91942300    7.90123600
 C                 13.20717700    3.42662400    7.16893400
 H                 13.47125500    3.23802700    6.12509200
 C                 11.92297900    3.85624400    7.49261600
 H                 11.19156800    4.01227000    6.69676700
 C                 11.56237000    4.10772100    8.81974600
 C                 10.19761400    4.67559400    9.15684900
 H                  9.97685800    4.40964000   10.20117500
 C                  9.06837900    4.10604300    8.30783400
 H                  9.15694900    4.38872900    7.24715800
 H                  8.10402400    4.49666200    8.66523300
 H                  9.03409800    3.00606800    8.36246800
 C                 10.23667700    6.20288100    9.08592600
 H                 10.47060000    6.54425300    8.06433300
 H                 11.00081400    6.61526500    9.76249900
 H                  9.26281200    6.63145800    9.37194600
 C                 12.11041900    0.42818100   12.37762900
 H                 11.09351700    0.28893000   12.78306900
 H                 12.81252600   -0.04400200   13.07924300
 C                 12.21949700   -0.16490000   10.99657600
 H                 11.51896900    0.32460200   10.30138400
 H                 11.97554100   -1.23771800   11.03242300
 H                 13.23620900   -0.05546800   10.59241600
 C                  7.63085800   -0.36719600   11.68390800
 C                  8.44228400   -1.08197200   10.78743800
 C                  7.05794200   -1.07558000   12.75124900
 C                  8.64015300   -2.45600300   10.93381600
 H                  8.98200100   -0.55777600    9.99056700
 C                  7.27747600   -2.43949100   12.90345700
 H                  6.43140800   -0.54238200   13.47122200
 C                  8.06460500   -3.16230500   11.99347700
 H                  9.27827800   -2.98202300   10.21833700
 H                  6.82061100   -2.96248100   13.74878100
 C                  8.28047700   -4.63573800   12.16636900
 H                  7.32968500   -5.18723400   12.08341300
 H                  8.97006900   -5.03364900   11.40864100
 H                  8.69556500   -4.86331500   13.16114400
 H                  6.85481200    1.55494800   12.38960200
 H                  7.17070400   -0.03997600    9.36593300

15
toluene-methodI
 C                 -3.41996900    0.34825800    0.04942400
 C                 -2.02422300    0.34781000    0.04100800
 C                 -1.32297400    1.55179700   -0.00622800
 C                 -2.02977300    2.75528400   -0.04403300
 C                 -3.42322900    2.75074300   -0.03538500
 C                 -4.14248600    1.54727300    0.00978600
 H                 -3.96200300   -0.60125000    0.08888400
 H                 -1.48214600   -0.60121500    0.07396600
 H                 -0.22986800    1.55407500   -0.01124800
 H                 -1.49023400    3.70573800   -0.07869500
 H                 -3.96829800    3.69919500   -0.06345100
 C                 -5.64319400    1.55225700   -0.00143400
 H                 -6.04801600    2.27629500    0.72278200
 H                 -6.02964000    1.84126600   -0.99326300
 H                 -6.05177000    0.56028300    0.23892600

96
1OEt-O
 C                  8.83366300    1.11728700   11.48834000
 O                  8.49222800    2.39653100    9.56078900
 C                  8.20880500    2.54171900    8.15222300
 H                  8.87450500    1.86342700    7.59641700
 H                  7.17266200    2.21704800    7.97364100
 C                  8.39291800    1.18913100   10.07451200
 O                  8.03370600    0.19016700    9.49831300
 C                  8.42536300    3.98398900    7.78590500
 H                  8.20267400    4.12795900    6.71910100
 H                  7.76404900    4.64101100    8.36908300
 H                  9.46772100    4.28568000    7.96397100
 C                  7.94267100    1.49170300   12.51208200
 C                  8.34224200    1.37960800   13.87815600
 C                  6.64536200    2.01168300   12.21666500
 H                  9.33765700    0.99298200   14.11327800
 H                  6.32552500    2.11306000   11.17737500
 C                  7.48659800    1.76686700   14.89082800
 C                  5.79769000    2.39223200   13.23704400
 H                  7.79830300    1.68408500   15.93314400
 H                  4.80641400    2.78933700   13.01208300
 C                  6.21842600    2.26801200   14.56994000
 H                  5.54275800    2.57113700   15.37385000
 Au                10.70920100    0.38838200   11.75599300
 P                 12.84839800   -0.32210300   12.29476400
 O                 12.98661300   -1.94184500   12.40842100
 N                 13.37448000    0.42354800   13.71597200
 N                 14.26395400    0.14534100   11.49071300
 C                 12.46952600    1.00308100   14.66224000
 C                 11.93157500    0.19858600   15.68444100
 C                 12.25093900   -1.27819000   15.79626500
 H                 12.97432400   -1.52013400   15.00433200
 C                 12.90332600   -1.62026600   17.13530900
 H                 13.82010300   -1.03221200   17.29340900
 H                 13.17278100   -2.68731900   17.16791400
 H                 12.22474100   -1.42319400   17.98047500
 C                 10.99679900   -2.11835800   15.54817900
 H                 10.24734900   -1.96420000   16.34094500
 H                 11.24490000   -3.19077000   15.52328200
 H                 10.52245400   -1.85367900   14.59019900
 C                 11.06034700    0.79738100   16.60310200
 H                 10.63044400    0.19401100   17.40643100
 C                 10.74065200    2.14771000   16.51286000
 H                 10.07000800    2.60080300   17.24727300
 C                 11.26395800    2.92149000   15.48008300
 H                 10.98960400    3.97647200   15.40700800
 C                 12.12381300    2.36750500   14.52729800
 C                 12.65573600    3.23040200   13.39701600
 H                 13.14118600    2.56384000   12.66845300
 C                 13.71988100    4.20629100   13.90297800
 H                 13.28925300    4.91509800   14.62847000
 H                 14.13649600    4.78869100   13.06643700
 H                 14.54880400    3.67839200   14.39646600
 C                 11.54304700    3.97072200   12.65442500
 H                 10.77310500    3.27694300   12.28385900
 H                 11.96025400    4.50432500   11.78649700
 H                 11.04673700    4.71745100   13.29323700
 C                 14.72556300    0.81639100   13.62828800
 H                 15.24127400    1.18433700   14.51243900
 C                 15.21332000    0.66593400   12.38408400
 H                 16.21830300    0.88356100   12.02954400
 C                 14.52701600   -0.17419500   10.12416300
 C                 15.33872800   -1.28787000    9.81785300
 C                 16.01284200   -2.11895100   10.89465100
 H                 15.55551000   -1.85199700   11.85787700
 C                 17.50586800   -1.78479800   10.96550600
 H                 18.01430600   -2.06310000   10.02837900
 H                 17.98733400   -2.33633300   11.78798300
 H                 17.67903200   -0.71081400   11.12955100
 C                 15.80667700   -3.62104800   10.70727100
 H                 14.73920600   -3.88151700   10.68229500
 H                 16.26691900   -4.17066200   11.54264000
 H                 16.26963000   -3.98944700    9.77857900
 C                 15.56091700   -1.58109800    8.46828100
 H                 16.19204300   -2.43203200    8.20123000
 C                 14.99008500   -0.81048300    7.46037500
 H                 15.17098000   -1.06259100    6.41256100
 C                 14.19641700    0.28553300    7.78383600
 H                 13.76618200    0.89247400    6.98397800
 C                 13.95350100    0.63118200    9.11706900
 C                 13.15286100    1.87716100    9.44397400
 H                 12.86130800    1.81837000   10.50252000
 C                 11.86555900    1.99075700    8.63123600
 H                 12.06246000    2.19832000    7.56787000
 H                 11.24683500    2.81336500    9.02013000
 H                 11.27441600    1.06326700    8.68964200
 C                 14.02583800    3.12530500    9.29894500
 H                 14.37274600    3.24544200    8.26001700
 H                 14.91292500    3.06756700    9.94812100
 H                 13.45838000    4.02804300    9.57541400
 C                 11.93239200   -2.83563900   12.00990900
 H                 10.97255300   -2.48392700   12.42476700
 H                 12.17007300   -3.79022800   12.49903700
 C                 11.84868500   -2.98283900   10.50964700
 H                 11.56989200   -2.03173100   10.02845200
 H                 11.08246900   -3.72886200   10.25164900
 H                 12.80897000   -3.30899300   10.08665000

96
1OEt-OEt
 C                  8.83661100    1.09683600   11.47945000
 O                  8.39700600    0.08252100    9.42471700
 C                  8.19740800    0.09407600    7.99637900
 H                  7.15086900    0.37267600    7.79760100
 H                  8.84285300    0.87239000    7.56273200
 C                  8.47046600    1.23911700   10.04811900
 O                  8.36324100    2.33413700    9.54732500
 C                  8.53024800   -1.27867400    7.47833600
 H                  8.37863000   -1.30808500    6.38992000
 H                  9.57993100   -1.53214200    7.68885100
 H                  7.88530900   -2.04139600    7.93815300
 C                  7.91535700    1.45279100   12.48128800
 C                  8.31602200    1.41487000   13.85150300
 C                  6.57782600    1.84497700   12.16759500
 H                  9.34232900    1.13026300   14.09922500
 H                  6.26042500    1.89567100   11.12415200
 C                  7.42241200    1.74378500   14.85174500
 C                  5.69380400    2.17130400   13.17582400
 H                  7.73446700    1.71588500   15.89702400
 H                  4.67160400    2.47032300   12.93766800
 C                  6.11552500    2.11831300   14.51335400
 H                  5.40980700    2.37807700   15.30657200
 Au                10.73259300    0.43905800   11.77957400
 P                 12.86899900   -0.28869900   12.29736700
 O                 12.98999700   -1.91105400   12.38889800
 N                 13.41066300    0.44083700   13.71990400
 N                 14.28404900    0.17099100   11.48568500
 C                 12.50671800    1.02486700   14.66491500
 C                 11.95225000    0.21866200   15.67678500
 C                 12.25791900   -1.26156800   15.78099400
 H                 13.00613100   -1.49873000   15.01084300
 C                 12.86027800   -1.62836100   17.13661800
 H                 13.77439600   -1.04891500   17.33627800
 H                 13.12198400   -2.69752500   17.16159500
 H                 12.15373300   -1.44080300   17.96071100
 C                 11.00603500   -2.08701600   15.47736600
 H                 10.23045900   -1.93471100   16.24504800
 H                 11.24484600   -3.16142100   15.44723400
 H                 10.56834300   -1.80536200   14.50681100
 C                 11.07100700    0.81737300   16.58575900
 H                 10.62638600    0.21226800   17.37967800
 C                 10.75759000    2.16928700   16.49622500
 H                 10.07745900    2.62183800   17.22222800
 C                 11.29900600    2.94525300   15.47434000
 H                 11.02976600    4.00155500   15.40137600
 C                 12.16900900    2.39134100   14.53066400
 C                 12.71640500    3.25530800   13.40851000
 H                 13.20673100    2.58968100   12.68223800
 C                 13.77872600    4.22501800   13.93000600
 H                 13.34294200    4.93155300   14.65462900
 H                 14.20593300    4.81044800   13.10102300
 H                 14.60069600    3.69189900   14.42962500
 C                 11.61474200    4.00160100   12.65558400
 H                 10.84504600    3.31073100   12.27836800
 H                 12.04314400    4.53215200   11.79118300
 H                 11.11617400    4.75113300   13.28934400
 C                 14.76274100    0.82816000   13.62471800
 H                 15.28545900    1.19285500   14.50606800
 C                 15.24149900    0.68082500   12.37630300
 H                 16.24538300    0.89527600   12.01644300
 C                 14.55374100   -0.20125500   10.13366300
 C                 15.37512500   -1.32108200    9.87686000
 C                 16.04262200   -2.11264700   10.98739300
 H                 15.60337400   -1.78985000   11.94158500
 C                 17.54337600   -1.81172500   11.02933200
 H                 18.03770600   -2.14732900   10.10354900
 H                 18.01924500   -2.33341200   11.87422000
 H                 17.74192600   -0.73501400   11.13909100
 C                 15.79401600   -3.61611000   10.87505300
 H                 14.71948600   -3.84697700   10.88543600
 H                 16.25799600   -4.13869700   11.72565100
 H                 16.22598900   -4.03920300    9.95473500
 C                 15.60546200   -1.66951100    8.54219100
 H                 16.24476700   -2.52593800    8.31470500
 C                 15.03101800   -0.94890400    7.49980200
 H                 15.21866300   -1.24341300    6.46431800
 C                 14.22327700    0.14957400    7.77440700
 H                 13.78723800    0.71633800    6.94839400
 C                 13.97171800    0.55048900    9.09088800
 C                 13.13794700    1.79076000    9.35136200
 H                 12.90414500    1.81839400   10.42572000
 C                 11.80941700    1.77112800    8.59659400
 H                 11.95167900    1.86898100    7.50904700
 H                 11.16866000    2.60458600    8.92230200
 H                 11.26304600    0.83197100    8.77817300
 C                 13.94235400    3.05549800    9.04562900
 H                 14.22459200    3.09831300    7.98135700
 H                 14.86615900    3.09276800    9.64291200
 H                 13.34909000    3.95438900    9.27650500
 C                 11.94844900   -2.78779600   11.92321500
 H                 10.97866700   -2.46052000   12.33498600
 H                 12.18115200   -3.76401900   12.37017400
 C                 11.89652000   -2.86330900   10.41545400
 H                 11.61696700   -1.89307800    9.97407800
 H                 11.14265000   -3.60272500   10.10663900
 H                 12.86857100   -3.15869400    9.99620700

96
TS1rot
 C                  8.84614600    0.99448200   11.13138700
 O                  9.44813800    0.09164200    9.07319400
 C                  9.27049500   -0.28365500    7.69642500
 H                  9.93936600   -1.14350900    7.56122200
 H                  8.22978600   -0.60965300    7.55554700
 C                  8.44735600    0.70758100    9.69149300
 O                  7.39495200    0.96817000    9.15994200
 C                  9.62783300    0.85224600    6.76747500
 H                  9.50473200    0.52147300    5.72581100
 H                  8.97109600    1.71856100    6.93178800
 H                 10.67282100    1.16300500    6.90910100
 C                  7.97420400    1.67833500   12.00189800
 C                  8.38552500    1.84184300   13.36793600
 C                  6.71325200    2.24180300   11.61299400
 H                  9.34311200    1.42004100   13.68528900
 H                  6.38445100    2.13133500   10.58148900
 C                  7.59676000    2.51338300   14.27740500
 C                  5.93793600    2.91907700   12.53163200
 H                  7.92642900    2.62536400   15.31171600
 H                  4.98353500    3.35216700   12.22687000
 C                  6.37348800    3.05438500   13.85836800
 H                  5.74878400    3.59213400   14.57638100
 Au                10.69621000    0.32949500   11.68173800
 P                 12.78937600   -0.34800000   12.37651300
 O                 12.92358700   -1.96031300   12.59547600
 N                 13.35989300    0.44666500   13.75856200
 N                 14.18015300    0.08015700   11.51438300
 C                 12.48642500    0.94598900   14.77676900
 C                 12.06155400    0.08150700   15.80587000
 C                 12.59748700   -1.33056900   15.94020600
 H                 13.10383500   -1.58549000   14.99917600
 C                 13.64827500   -1.38806800   17.05205600
 H                 14.47088500   -0.68221000   16.86058600
 H                 14.07692600   -2.39971400   17.12746000
 H                 13.20533900   -1.13350900   18.02853100
 C                 11.49204100   -2.36092000   16.16448900
 H                 10.99965100   -2.23021600   17.14094900
 H                 11.91119200   -3.37870300   16.14484400
 H                 10.71598900   -2.29634100   15.38685100
 C                 11.16710600    0.58317300   16.75839600
 H                 10.82485200   -0.06604200   17.56753700
 C                 10.71747300    1.89800500   16.69983700
 H                 10.02101800    2.27127900   17.45494100
 C                 11.16296500    2.74223700   15.68696300
 H                 10.81344400    3.77708700   15.65653800
 C                 12.04902300    2.28739400   14.70497400
 C                 12.54374400    3.24475100   13.63738100
 H                 13.08757800    2.65421200   12.88669700
 C                 13.53970300    4.24202700   14.23422000
 H                 13.05460500    4.88074700   14.98971500
 H                 13.94784300    4.89642400   13.44823400
 H                 14.38167600    3.72615000   14.71939900
 C                 11.40925500    3.96440000   12.91098200
 H                 10.72937400    3.25105100   12.42183600
 H                 11.81882700    4.62528000   12.13188300
 H                 10.81293100    4.59134400   13.59162300
 C                 14.70108200    0.84095200   13.61078100
 H                 15.24882100    1.23456300   14.46458600
 C                 15.15138200    0.64716400   12.35620100
 H                 16.14327500    0.86225400   11.96477300
 C                 14.29364600    0.00572900   10.08883200
 C                 14.88554900   -1.13348200    9.50329500
 C                 15.46168600   -2.25343500   10.34816500
 H                 14.94432100   -2.22800000   11.31791700
 C                 16.95361400   -2.01614200   10.60235900
 H                 17.51529000   -2.01876100    9.65421600
 H                 17.36690500   -2.80959700   11.24457800
 H                 17.13741000   -1.05220400   11.09806100
 C                 15.23743900   -3.63710800    9.74172400
 H                 14.18596500   -3.79141000    9.45816600
 H                 15.51422100   -4.41621600   10.46824000
 H                 15.85421100   -3.79897000    8.84369000
 C                 14.97843000   -1.17773700    8.10799800
 H                 15.43471500   -2.04489900    7.62654600
 C                 14.49861600   -0.13508000    7.32209500
 H                 14.57782900   -0.19185100    6.23360700
 C                 13.92360700    0.98249700    7.91826700
 H                 13.56240900    1.79965000    7.29022000
 C                 13.81113900    1.07994700    9.30916400
 C                 13.24821200    2.33876200    9.93954000
 H                 12.94158200    2.08315000   10.96463000
 C                 12.00903400    2.87096000    9.22539800
 H                 12.23844600    3.24020600    8.21384700
 H                 11.58173000    3.71290400    9.79012300
 H                 11.23579100    2.09379700    9.13831900
 C                 14.33516600    3.41079600   10.05062900
 H                 14.69549000    3.70690500    9.05238500
 H                 15.19791400    3.04945500   10.62982300
 H                 13.94266000    4.31012600   10.55099900
 C                 11.78455200   -2.83454500   12.55689100
 H                 10.87973700   -2.27897700   12.86067300
 H                 11.97043500   -3.59926000   13.32410900
 C                 11.60893400   -3.44456100   11.18967000
 H                 11.42602100   -2.66668700   10.43155800
 H                 10.74825600   -4.12984600   11.19378700
 H                 12.50286600   -4.01278200   10.89736700

15
toluene-methodII
 C                 -3.42147900    0.35060900    0.01222100
 C                 -2.02666300    0.34779200   -0.00274100
 C                 -1.32237200    1.55234400   -0.01145100
 C                 -2.02647200    2.75700900   -0.00323900
 C                 -3.42128800    2.75441500    0.01172400
 C                 -4.14247300    1.55257100    0.01680700
 H                 -3.96398900   -0.59944900    0.02281500
 H                 -1.48627800   -0.60258600   -0.00406300
 H                 -0.22950600    1.55225500   -0.02040700
 H                 -1.48593800    3.70730200   -0.00495300
 H                 -3.96365700    3.70455900    0.02192800
 C                 -5.64456700    1.55271200   -0.00101400
 H                 -6.05443400    2.44450800    0.49516400
 H                 -6.02406600    1.55285800   -1.03673700
 H                 -6.05464200    0.66090900    0.49498400

24
PhEDA
 C                  3.23746000    0.25363100    2.20955000
 C                  4.62155000    0.40442600    2.68012300
 O                  4.97628300    1.13784300    3.57540900
 O                  5.45690900   -0.37748200    1.99107300
 C                  6.84047900   -0.32493500    2.35262200
 H                  7.20030500    0.70959400    2.23454300
 H                  6.94044900   -0.58639300    3.41807300
 C                  7.58481600   -1.28585300    1.46364200
 H                  7.21237500   -2.31226000    1.59659100
 H                  7.47300500   -1.00846700    0.40513200
 H                  8.65530300   -1.27116600    1.71386300
 N                  3.08222800   -0.59840200    1.22214600
 N                  2.93904700   -1.32740000    0.37394000
 C                  2.04182400    0.94383700    2.72112000
 C                  2.13135700    1.86860900    3.77636100
 C                  0.77606900    0.68984600    2.16083600
 C                  0.98823900    2.51139400    4.24753200
 H                  3.10307700    2.07687600    4.22119100
 C                 -0.35869200    1.33730800    2.63909500
 H                  0.66637300   -0.02249800    1.33950600
 C                 -0.26195900    2.25369700    3.68691200
 H                  1.08261800    3.22641100    5.06887300
 H                 -1.32894800    1.12069700    2.18531200
 H                 -1.15356900    2.76158700    4.06175600

111
TSOEt-O
 C                  7.70558300    0.93291200   11.24712800
 O                  6.32279500    2.37260400   10.06739700
 C                  5.68552800    2.88725100    8.88811300
 H                  6.44805400    3.06388000    8.11569500
 H                  5.00068800    2.11491500    8.50302800
 C                  7.11977600    1.31647300    9.91661200
 O                  7.37439400    0.82236600    8.84244700
 C                  4.95700500    4.14650900    9.27333800
 H                  4.43518200    4.55582700    8.39656900
 H                  4.21290800    3.94580800   10.05786200
 H                  5.65611800    4.90962400    9.64630600
 C                  6.82375100    0.84125400   12.40457800
 C                  7.34656000    0.92993700   13.71418600
 C                  5.42951000    0.63925900   12.26786200
 H                  8.42064700    1.08214600   13.85258800
 H                  4.99278400    0.54222400   11.27249800
 C                  6.51872900    0.85352500   14.82741300
 C                  4.59999500    0.57810200   13.37835300
 H                  6.95031000    0.93621200   15.82608000
 H                  3.52514700    0.43749700   13.24658600
 C                  5.14342000    0.67976400   14.66310300
 H                  4.49084400    0.62432900   15.53779700
 Au                 9.56819200    1.86240200   11.47209400
 P                 11.54000200    2.92657600   11.98797000
 O                 12.80773700    1.90241300   12.13413800
 N                 11.39656500    3.87344700   13.38204400
 N                 12.22972900    4.21746300   11.14286800
 C                 10.37631300    3.68409200   14.36744200
 C                 10.60315300    2.79628300   15.43686500
 C                 11.89206800    2.01032600   15.57054200
 H                 12.46090500    2.14663900   14.63976400
 C                 12.75079800    2.56294600   16.70952200
 H                 12.97985000    3.62814700   16.55340900
 H                 13.70362200    2.01499000   16.77771100
 H                 12.23527600    2.46663000   17.67868700
 C                 11.62828800    0.51389300   15.74214500
 H                 11.14855400    0.29272200   16.70856800
 H                 12.57321800   -0.04984700   15.70668500
 H                 10.96865400    0.12702100   14.94942400
 C                  9.60594000    2.67139400   16.41145400
 H                  9.76384100    1.99862800   17.25795500
 C                  8.42372700    3.39849900   16.32542900
 H                  7.66101700    3.29516500   17.10121400
 C                  8.20426400    4.24664000   15.24447700
 H                  7.26275500    4.79674700   15.17488000
 C                  9.16482500    4.39969100   14.24064800
 C                  8.88750200    5.32221300   13.06845400
 H                  9.69603600    5.18136600   12.33632700
 C                  8.91896300    6.78884900   13.50169600
 H                  8.12110800    7.00306500   14.23092500
 H                  8.77008900    7.44996100   12.63366900
 H                  9.88169400    7.04883400   13.96623000
 C                  7.57546100    4.98018600   12.36247000
 H                  7.55472500    3.93441600   12.02031900
 H                  7.44357600    5.62409800   11.47895100
 H                  6.70334400    5.13902600   13.01574200
 C                 12.10421300    5.08643100   13.25658800
 H                 12.23104300    5.73207400   14.12297700
 C                 12.55852900    5.27755600   12.00556800
 H                 13.13870200    6.11562700   11.62543600
 C                 12.52589300    4.19205000    9.74632000
 C                 13.83672200    3.89657000    9.31975200
 C                 14.96900900    3.66322100   10.30150300
 H                 14.52023900    3.51355000   11.29339200
 C                 15.87906000    4.89281300   10.36817500
 H                 16.36477300    5.07550100    9.39601400
 H                 16.67084300    4.74806400   11.11974900
 H                 15.31919900    5.80131700   10.63610800
 C                 15.77663800    2.40697500    9.98111700
 H                 15.12936800    1.52052300    9.91923600
 H                 16.52461200    2.22653900   10.76844400
 H                 16.31999400    2.49695100    9.02745300
 C                 14.08636200    3.87828400    7.94278300
 H                 15.09478200    3.66050400    7.58307800
 C                 13.07251100    4.13115300    7.02510600
 H                 13.28761800    4.10437000    5.95395000
 C                 11.78597900    4.42750900    7.46701500
 H                 11.00300300    4.63945100    6.73601300
 C                 11.48772600    4.47294000    8.83191000
 C                 10.11338400    4.89778000    9.30961700
 H                  9.97877900    4.50094500   10.32635100
 C                  8.97128900    4.33922700    8.47046600
 H                  8.95988200    4.74995000    7.44893500
 H                  8.01220900    4.60552600    8.93762300
 H                  9.02378500    3.24173600    8.39888400
 C                 10.04331200    6.42335200    9.41448400
 H                 10.18769000    6.89093700    8.42731100
 H                 10.81852900    6.81315500   10.09149000
 H                  9.06248700    6.74135900    9.80204000
 C                 12.66545900    0.47734300   12.18406400
 H                 11.75841200    0.21515400   12.75414700
 H                 13.52449100    0.11732800   12.76775900
 C                 12.63911900   -0.13448500   10.80442100
 H                 11.76789100    0.21674300   10.22900100
 H                 12.58042700   -1.23059500   10.88059900
 H                 13.54767600    0.12380500   10.24287200
 C                  8.34793100   -1.03121000   10.79181600
 C                  9.01336300   -1.37332300   12.00481000
 C                  7.05801500   -1.57995600   10.55700200
 C                  8.32115500   -1.97807400   13.02489100
 H                 10.05809300   -1.08832000   12.14024600
 C                  6.37033000   -2.19687200   11.58073200
 H                  6.59540900   -1.43370400    9.57983200
 C                  6.96205000   -2.34070000   12.85237800
 H                  8.80837400   -2.17346900   13.98278800
 H                  5.34966200   -2.55203200   11.42308100
 H                  8.93163600   -0.69790100    9.93188500
 C                  6.16683900   -2.84455000   14.00170300
 H                  5.35514300   -3.51179000   13.68144400
 H                  6.79384000   -3.34760200   14.75036800
 H                  5.69658800   -1.97465000   14.50006500

111
2OEt-O
 C                  7.59355400    0.60352800   11.37291000
 O                  6.51358800    2.30225900   10.13397500
 C                  5.85430200    2.78831000    8.95974000
 H                  6.55645800    2.76073800    8.11377800
 H                  5.02531200    2.10387000    8.71643000
 C                  7.06411000    1.09099300   10.05944500
 O                  7.13942500    0.46977700    9.01617300
 C                  5.36115800    4.18143600    9.24649700
 H                  4.82109200    4.57178900    8.37207800
 H                  4.67766200    4.18684000   10.10817600
 H                  6.19778500    4.86043000    9.46710800
 C                  6.72657000    0.86960700   12.59223500
 C                  7.28338800    0.82773800   13.87873300
 C                  5.33721700    1.04948200   12.48933800
 H                  8.36405400    0.70592800   13.99629000
 H                  4.86011200    1.08284100   11.50816600
 C                  6.49055800    0.95705600   15.01800700
 C                  4.54357400    1.19567600   13.62559100
 H                  6.96024700    0.92621500   16.00323300
 H                  3.46645300    1.34318000   13.51334200
 C                  5.11521800    1.14619600   14.89713000
 H                  4.49210700    1.25829900   15.78771600
 Au                 9.45292000    1.65992200   11.52655600
 P                 11.44312000    2.73683500   11.94333700
 O                 12.69290500    1.68927700   12.09015300
 N                 11.38515200    3.70980200   13.32235700
 N                 12.13561600    4.00435700   11.04732200
 C                 10.38838700    3.58772300   14.34092200
 C                 10.61512600    2.72703600   15.43155000
 C                 11.83574900    1.83226600   15.49775700
 H                 12.51490300    2.14335800   14.69035100
 C                 12.59411200    1.96162400   16.81685300
 H                 12.89250900    3.00423400   17.00433000
 H                 13.50612000    1.34518500   16.79441100
 H                 11.98968900    1.62317800   17.67324600
 C                 11.42837200    0.38298500   15.22181900
 H                 10.76579800   -0.00167100   16.01391300
 H                 12.31126200   -0.27269100   15.16574200
 H                 10.88127200    0.30407800   14.26924600
 C                  9.64829900    2.67760800   16.44204300
 H                  9.79990600    2.01699500   17.29928700
 C                  8.49920800    3.45799600   16.37231500
 H                  7.75963100    3.41369900   17.17556000
 C                  8.27783000    4.27779600   15.27004200
 H                  7.35810100    4.86503000   15.21267400
 C                  9.20512400    4.34966300   14.22668700
 C                  8.92020400    5.22369200   13.01910900
 H                  9.69138100    5.01284600   12.26279300
 C                  9.02046100    6.70850500   13.37207400
 H                  8.25736100    6.99014500   14.11553000
 H                  8.86353900    7.32840300   12.47540900
 H                 10.00793400    6.95668100   13.78854800
 C                  7.57086900    4.89513100   12.38123200
 H                  7.50269700    3.83648300   12.08851300
 H                  7.42770600    5.50207800   11.47389700
 H                  6.73071700    5.11478600   13.05857100
 C                 12.11671700    4.90360700   13.15048400
 H                 12.27825900    5.56447000   13.99911100
 C                 12.53273600    5.06184600   11.88297600
 H                 13.12296000    5.87750900   11.47127700
 C                 12.57006200    3.83983200    9.69793400
 C                 13.92112700    3.53775400    9.42908600
 C                 14.97514800    3.47654300   10.52012600
 H                 14.45572000    3.46832500   11.48821600
 C                 15.86456300    4.72216600   10.46586400
 H                 16.43267500    4.75862500    9.52237800
 H                 16.58835600    4.71767600   11.29576400
 H                 15.27570900    5.64921600   10.53323000
 C                 15.82317700    2.20688100   10.46289100
 H                 15.20187000    1.30309500   10.53177200
 H                 16.53323700    2.19106800   11.30402900
 H                 16.41338000    2.14481400    9.53527300
 C                 14.29358000    3.34726500    8.09279100
 H                 15.33527800    3.12027700    7.85350900
 C                 13.35989000    3.43499600    7.06738500
 H                 13.66877000    3.26898600    6.03232500
 C                 12.03207600    3.74508600    7.35322600
 H                 11.31614700    3.82543900    6.53400600
 C                 11.61202400    3.96752100    8.66729000
 C                 10.19350000    4.40912300    8.98076600
 H                  9.88484900    3.90471300    9.91114400
 C                  9.17669800    4.02529300    7.91470500
 H                  9.36168500    4.54069600    6.95938300
 H                  8.17146500    4.32034700    8.24573900
 H                  9.17159700    2.94065700    7.72590400
 C                 10.15357400    5.91619300    9.25233300
 H                 10.45370900    6.48048200    8.35492700
 H                 10.82678300    6.19985300   10.07411500
 H                  9.13445000    6.23018000    9.52815900
 C                 12.63379400    0.30318400   11.73439000
 H                 11.80202600   -0.18000100   12.27290200
 H                 13.56324500   -0.12857500   12.13176100
 C                 12.52007300    0.08026000   10.24395100
 H                 11.55921900    0.45133000    9.85329400
 H                 12.58034800   -0.99624600   10.02465400
 H                 13.32771700    0.59324600    9.70272000
 C                  7.81976300   -0.95417200   11.23017900
 C                  8.77303300   -1.51167500   12.18742200
 C                  6.54236300   -1.67136900   11.15042400
 C                  8.46917100   -2.57153500   12.99245600
 H                  9.75788900   -1.04258000   12.24699900
 C                  6.24068400   -2.72183800   11.96753200
 H                  5.81909300   -1.31995600   10.41039900
 C                  7.18772200   -3.17676800   12.92185400
 H                  9.20332200   -2.95649100   13.70263100
 H                  5.27021500   -3.21757200   11.90169200
 H                  8.27518800   -1.02316100   10.21163200
 C                  6.83183800   -4.26657100   13.85671400
 H                  6.07152600   -4.93895000   13.43819800
 H                  7.71243700   -4.83361100   14.18607100
 H                  6.39125800   -3.79967900   14.75807700

111
TS3rot
 C                  7.45910400    0.67928000   11.52064400
 O                  6.35137300    2.38335900   10.24859800
 C                  5.68932000    2.82570900    9.05220600
 H                  6.38647500    2.72917900    8.20723000
 H                  4.84036900    2.15219900    8.85732600
 C                  6.83739500    1.15566600   10.25064700
 O                  6.81263200    0.44918600    9.24699800
 C                  5.24469100    4.24711300    9.26613300
 H                  4.71862500    4.60622100    8.37020400
 H                  4.55940500    4.32331400   10.12300700
 H                  6.10366800    4.90815900    9.45052600
 C                  6.82460500    1.00212300   12.85944800
 C                  7.30237000    0.31895500   13.99496600
 C                  5.77605500    1.91559600   13.04924400
 H                  8.12943600   -0.38919900   13.89019900
 H                  5.37832900    2.46965800   12.20185500
 C                  6.75901500    0.53232900   15.25721400
 C                  5.23317800    2.12918200   14.31756700
 H                  7.16266300   -0.01232000   16.11437200
 H                  4.41634600    2.84686500   14.42997600
 C                  5.71546700    1.44249400   15.42837800
 H                  5.28900700    1.61764700   16.41870900
 Au                 9.33534500    1.72534800   11.61762600
 P                 11.34186300    2.76382400   12.03924500
 O                 12.54811700    1.68285100   12.27808500
 N                 11.28640500    3.82258600   13.35302600
 N                 12.09987800    3.94399300   11.08339700
 C                 10.24358000    3.80125600   14.33206600
 C                 10.37729900    2.98209700   15.46889600
 C                 11.55678600    2.04784500   15.64578000
 H                 12.27007200    2.26172200   14.83623700
 C                 12.28329200    2.26789800   16.97128600
 H                 12.62612200    3.30911600   17.06961200
 H                 13.16460400    1.61118900   17.03826200
 H                 11.63681900    2.04176100   17.83407900
 C                 11.10100300    0.59524200   15.48737500
 H                 10.41443300    0.30270500   16.29821600
 H                 11.96165600   -0.09148500   15.50645600
 H                 10.56382300    0.44967400   14.53682100
 C                  9.35476100    3.01088400   16.42334400
 H                  9.43166800    2.37971200   17.31212600
 C                  8.23792100    3.82109500   16.25281800
 H                  7.44826300    3.82813000   17.00768900
 C                  8.11180600    4.60446400   15.10949300
 H                  7.21810100    5.21841800   14.97421800
 C                  9.10017800    4.60267400   14.12124700
 C                  8.92281800    5.44371900   12.87018600
 H                  9.72839600    5.17825100   12.16962100
 C                  9.06290800    6.93458300   13.18171700
 H                  8.26829600    7.27123500   13.86702800
 H                  8.98714000    7.52971800   12.25811200
 H                 10.03240100    7.15735700   13.65153200
 C                  7.60406800    5.14730200   12.15875100
 H                  7.51406000    4.08363900   11.89256000
 H                  7.54052800    5.73346300   11.22891500
 H                  6.73179200    5.41467400   12.77559300
 C                 12.06869900    4.97423400   13.12532900
 H                 12.23751700    5.68097700   13.93470400
 C                 12.51878500    5.03701200   11.86057200
 H                 13.14818100    5.80311800   11.41331300
 C                 12.52614400    3.68403700    9.74692500
 C                 13.86398800    3.31444400    9.49736000
 C                 14.91683100    3.29006600   10.59085100
 H                 14.39692800    3.35041800   11.55706300
 C                 15.83467300    4.50980300   10.46421500
 H                 16.40419900    4.47572600    9.52147600
 H                 16.55721400    4.53898300   11.29467500
 H                 15.26750500    5.45258800   10.47345800
 C                 15.73645500    2.00112500   10.60928900
 H                 15.09585700    1.11740200   10.73673400
 H                 16.44962300    2.02160900   11.44763400
 H                 16.32117800    1.86869000    9.68563200
 C                 14.22463400    3.02629900    8.17552000
 H                 15.25618100    2.74527700    7.95011200
 C                 13.29172900    3.08580100    7.14690600
 H                 13.59136600    2.84376200    6.12418400
 C                 11.97792200    3.46530400    7.41284900
 H                 11.26302200    3.52447800    6.59061900
 C                 11.57082800    3.78461100    8.71092400
 C                 10.17508100    4.30993000    8.99429200
 H                  9.86663000    3.92627200    9.97991500
 C                  9.12245500    3.84689300    7.99643700
 H                  9.29796200    4.25004000    6.98695500
 H                  8.13402100    4.20600800    8.31596200
 H                  9.08316900    2.74872900    7.92647600
 C                 10.20199700    5.83784700    9.09775500
 H                 10.51331500    6.28730200    8.14125700
 H                 10.90036900    6.17769900    9.87668200
 H                  9.20199400    6.22563200    9.34803100
 C                 12.41646500    0.27370300   12.06127700
 H                 11.51988900   -0.09796700   12.58553100
 H                 13.28618200   -0.17489200   12.56172500
 C                 12.38361500   -0.08612900   10.59358200
 H                 11.49770000    0.33837500   10.09408500
 H                 12.35079800   -1.17982500   10.47686600
 H                 13.27320000    0.29182100   10.07078600
 C                  7.60905500   -0.85284400   11.33211300
 C                  8.86661000   -1.52732800   11.57250900
 C                  6.41766100   -1.63945900   11.60905000
 C                  8.92688500   -2.84666000   11.94927700
 H                  9.78572400   -0.96462300   11.39638600
 C                  6.48730700   -2.95452600   11.98437800
 H                  5.44581800   -1.15628200   11.47725300
 C                  7.74272500   -3.58326500   12.16788900
 H                  9.89517200   -3.33042600   12.09200100
 H                  5.57302400   -3.52430900   12.16290300
 H                  7.57600500   -0.83228800   10.16184500
 C                  7.80729600   -5.01524200   12.55418300
 H                  7.71081300   -5.62883400   11.64048900
 H                  8.76436400   -5.27252600   13.02596100
 H                  6.97312500   -5.29321600   13.21325300

111
3OEt-O
 C                  7.62213400    0.24819100   11.88288200
 O                  6.08593900    1.66932500   13.00373400
 C                  5.29848200    2.88454500   13.04687700
 H                  5.91060300    3.69880600   12.63137700
 H                  4.41509200    2.74575500   12.40743300
 C                  6.62078000    1.26489800   11.89763000
 O                  6.17787900    1.85319400   10.81180300
 C                  4.93923400    3.13076300   14.48466300
 H                  4.32847300    4.04214000   14.55242600
 H                  4.35988900    2.29178500   14.89583900
 H                  5.84251300    3.27791500   15.09398100
 C                  7.85587000   -0.58901900   13.11827400
 C                  8.09551700   -1.96464600   12.98270100
 C                  7.90388800   -0.03936100   14.41493100
 H                  8.07306600   -2.42241400   11.99247100
 H                  7.73804400    1.02823400   14.56442000
 C                  8.36754300   -2.76207100   14.09457200
 C                  8.17578500   -0.83744100   15.52188000
 H                  8.54891500   -3.83059600   13.95480800
 H                  8.21223900   -0.37931700   16.51349300
 C                  8.41133200   -2.20508600   15.37045100
 H                  8.63064400   -2.82856800   16.24032700
 Au                 9.23396700    1.76381100   12.06963800
 P                 11.09459200    3.00046400   12.46129700
 O                 12.07295800    2.20869300   13.50013200
 N                 10.88919900    4.59560300   12.97364000
 N                 12.12233400    3.47882700   11.21614700
 C                  9.70582600    5.04920400   13.63928500
 C                  9.60284600    4.90732400   15.03788200
 C                 10.74780100    4.37542500   15.87773800
 H                 11.46627400    3.89816100   15.19698100
 C                 11.47897000    5.53324500   16.56223900
 H                 11.85217300    6.26035900   15.82498500
 H                 12.33898400    5.16079300   17.14058200
 H                 10.80924300    6.06794500   17.25502200
 C                 10.29566400    3.32526900   16.89157100
 H                  9.65707300    3.76039100   17.67611900
 H                 11.16855600    2.87982900   17.39303000
 H                  9.72788000    2.51423300   16.41017200
 C                  8.42155100    5.33205000   15.65666900
 H                  8.31882200    5.23743700   16.74001700
 C                  7.38121500    5.88440100   14.91708900
 H                  6.46808000    6.21283100   15.41941000
 C                  7.50418200    6.02266800   13.53797700
 H                  6.68401300    6.46495400   12.96698700
 C                  8.65940900    5.60344400   12.87007300
 C                  8.76615000    5.78834800   11.36803400
 H                  9.67698500    5.27416700   11.03067600
 C                  8.92891100    7.26840500   11.01545500
 H                  8.03991600    7.84731800   11.31299900
 H                  9.06619500    7.39286200    9.92995100
 H                  9.80200400    7.70668300   11.52152000
 C                  7.59161400    5.16531700   10.61699100
 H                  7.51315500    4.08637100   10.81415300
 H                  7.72008500    5.29803600    9.53204000
 H                  6.63193000    5.63146600   10.88952300
 C                 11.81039200    5.45269700   12.33630900
 H                 11.91347100    6.48212400   12.67324700
 C                 12.49006100    4.83069000   11.35575500
 H                 13.26699600    5.24544600   10.71734000
 C                 12.50690200    2.61924400   10.13834000
 C                 13.73095200    1.92389800   10.21558800
 C                 14.69279900    2.12899100   11.36949900
 H                 14.11549600    2.55066500   12.20443000
 C                 15.77873100    3.13794500   10.98416200
 H                 16.38419200    2.75857600   10.14512300
 H                 16.45430700    3.32253200   11.83404100
 H                 15.35063800    4.10340400   10.67687000
 C                 15.31805500    0.82492000   11.86046500
 H                 14.55193200    0.06394100   12.06872000
 H                 15.88452000    1.00286900   12.78730800
 H                 16.02158800    0.40191200   11.12628300
 C                 14.06513200    1.06756100    9.16019200
 H                 15.00987400    0.52061700    9.19005400
 C                 13.21070800    0.89713000    8.07668000
 H                 13.48523200    0.21566800    7.26758500
 C                 12.00902000    1.59713000    8.01527300
 H                 11.35336200    1.46019200    7.15341800
 C                 11.63483200    2.47746600    9.03497800
 C                 10.36983200    3.30555900    8.91074100
 H                 10.02117100    3.52767200    9.93088800
 C                  9.22773000    2.58563800    8.20096300
 H                  9.43488200    2.43174500    7.13053600
 H                  8.30893000    3.18747300    8.26795000
 H                  9.03009600    1.60221200    8.65267600
 C                 10.68336800    4.64419000    8.23598700
 H                 11.05801600    4.48354600    7.21247900
 H                 11.44564100    5.20925300    8.79203600
 H                  9.77868000    5.26883200    8.17227600
 C                 11.62491800    1.13893000   14.35017700
 H                 10.54063300    1.23204300   14.53180400
 H                 12.13066000    1.29375900   15.31379100
 C                 11.94827200   -0.21010700   13.76096300
 H                 11.44511800   -0.34856600   12.79152400
 H                 11.59802100   -1.00203700   14.43989000
 H                 13.03062600   -0.32905000   13.61346700
 C                  7.77926700   -0.45562500   10.55528100
 C                  9.04149800   -0.70221100    9.99208300
 C                  6.65643800   -0.94922500    9.87461100
 C                  9.17077200   -1.37810500    8.78508500
 H                  9.94229600   -0.35472100   10.50604500
 C                  6.78926200   -1.61632800    8.65667800
 H                  5.65816200   -0.82099200   10.30321700
 C                  8.04617300   -1.83856100    8.08473700
 H                 10.16968000   -1.54226600    8.37170900
 H                  5.89299500   -1.98146300    8.14817500
 H                  6.59204100    1.45623600   10.02385700
 C                  8.19484600   -2.52768100    6.76113200
 H                  8.40612600   -1.79474700    5.96498700
 H                  9.03300400   -3.24012000    6.77321900
 H                  7.28085500   -3.06923400    6.48068300

111
TSOEt-OEt
 C                  7.66608900    0.81574200   11.33829500
 O                  7.54722500    0.66278200    8.96171500
 C                  7.03247500    1.06676400    7.68419200
 H                  6.01941300    0.64682400    7.57497200
 H                  6.94202500    2.16176000    7.66395700
 C                  7.04876600    1.25336300   10.04404700
 O                  6.23508300    2.14919100   10.00225500
 C                  7.97218200    0.55351800    6.62604700
 H                  7.59013000    0.82080800    5.63043400
 H                  8.97214300    0.99754900    6.74206400
 H                  8.06678000   -0.54109100    6.67724300
 C                  6.78803300    0.79139800   12.51199400
 C                  7.32495600    0.91259100   13.81132300
 C                  5.38972200    0.61896200   12.39574000
 H                  8.40340000    1.04628800   13.93589800
 H                  4.94056000    0.50964200   11.40789100
 C                  6.50830500    0.88590500   14.93585800
 C                  4.57066400    0.60931700   13.51684200
 H                  6.95348900    0.99033900   15.92654700
 H                  3.49152400    0.48986000   13.39887000
 C                  5.12813200    0.73593600   14.79256200
 H                  4.48422300    0.72003700   15.67527300
 Au                 9.53684000    1.75685900   11.52378100
 P                 11.50718000    2.85139700   11.97019300
 O                 12.78670300    1.84045300   12.10854600
 N                 11.38223400    3.82556600   13.34709900
 N                 12.16619300    4.13323700   11.08541600
 C                 10.38756100    3.64689300   14.36032000
 C                 10.65463400    2.79600300   15.44989500
 C                 11.95535100    2.02771900   15.57041700
 H                 12.50365300    2.15575200   14.62616500
 C                 12.83049200    2.60497500   16.68419100
 H                 13.04447800    3.67040500   16.50937500
 H                 13.79059400    2.06843100   16.74005300
 H                 12.33647400    2.51608600   17.66519200
 C                 11.70995400    0.53128800   15.76786600
 H                 11.24784300    0.31985100   16.74505900
 H                 12.65970900   -0.02384200   15.72480000
 H                 11.04121200    0.12726000   14.99161400
 C                  9.68534700    2.68930100   16.45442100
 H                  9.87445600    2.04514100   17.31667600
 C                  8.49215100    3.39928200   16.37791500
 H                  7.75226400    3.31190700   17.17741900
 C                  8.23165300    4.20857200   15.27630800
 H                  7.28055500    4.74276800   15.21402800
 C                  9.16254300    4.34094100   14.24230500
 C                  8.84106400    5.21625200   13.04550100
 H                  9.62782100    5.05109900   12.29480600
 C                  8.87478500    6.69906800   13.41917000
 H                  8.09759200    6.93627900   14.16351600
 H                  8.69399400    7.32362600   12.53032700
 H                  9.84898000    6.98408600   13.84317300
 C                  7.51030600    4.84024400   12.39366600
 H                  7.48164200    3.77906600   12.10309600
 H                  7.35270200    5.44057800   11.48409700
 H                  6.65741800    5.02942300   13.06399800
 C                 12.06731400    5.04635400   13.18182300
 H                 12.19937100    5.71282600   14.03145200
 C                 12.49307200    5.21741200   11.91833600
 H                 13.04840800    6.05744100   11.50680300
 C                 12.45601700    4.09005700    9.68789700
 C                 13.77215500    3.81201000    9.26198500
 C                 14.90992300    3.60464700   10.24360200
 H                 14.46663400    3.46892500   11.23980000
 C                 15.81175300    4.84128100   10.28573600
 H                 16.29322500    5.01074800    9.30909500
 H                 16.60694300    4.71473200   11.03700100
 H                 15.24657400    5.75032900   10.54029200
 C                 15.72466600    2.34833600    9.94166500
 H                 15.08343300    1.45627000    9.90209500
 H                 16.47965700    2.18861100   10.72679000
 H                 16.26016400    2.42374900    8.98229100
 C                 14.02189600    3.78615000    7.88574900
 H                 15.03372400    3.58094300    7.52807800
 C                 13.00502400    4.01871400    6.96505100
 H                 13.22154700    3.98912800    5.89424800
 C                 11.71527100    4.29854500    7.40551600
 H                 10.92742600    4.49596800    6.67473500
 C                 11.41538600    4.34726900    8.77077700
 C                 10.02091500    4.72654600    9.22736300
 H                  9.94845800    4.49136000   10.29848500
 C                  8.93471300    3.92163900    8.52162900
 H                  8.86225300    4.16881000    7.45078900
 H                  7.95272600    4.11985600    8.97676000
 H                  9.13407700    2.84258200    8.60728200
 C                  9.79807700    6.23326300    9.08664800
 H                  9.86659800    6.54686000    8.03249200
 H                 10.54725700    6.80164800    9.65883800
 H                  8.80005500    6.51236800    9.46007000
 C                 12.65692900    0.41416400   12.16329200
 H                 11.76541100    0.14498500   12.75428900
 H                 13.53253100    0.06234300   12.72695600
 C                 12.60206100   -0.20053300   10.78562700
 H                 11.71391700    0.14296200   10.23177100
 H                 12.55247700   -1.29680200   10.86577000
 H                 13.49449700    0.06324100   10.20115600
 C                  8.28111800   -1.11355400   10.96905900
 C                  8.91829600   -1.45308500   12.20163100
 C                  6.98970300   -1.65852800   10.71395800
 C                  8.19926400   -2.03728700   13.21251000
 H                  9.96266700   -1.17462200   12.35424100
 C                  6.27110400   -2.24633800   11.73276400
 H                  6.55063100   -1.53415200    9.72251600
 C                  6.83643600   -2.37892800   13.01754900
 H                  8.66338500   -2.22858900   14.18248800
 H                  5.24860200   -2.58872100   11.56032100
 H                  8.90281500   -0.84121900   10.11506700
 C                  6.01254600   -2.84625200   14.16082800
 H                  5.17333100   -3.47643500   13.83728800
 H                  6.61268800   -3.37394400   14.91468400
 H                  5.58144200   -1.95327500   14.65411900

111
2OEt-OEt
 C                  7.72408500    0.52342200   11.23440000
 O                  8.37706700   -0.39238300    9.16087600
 C                  8.61635000   -0.28751700    7.75530700
 H                  7.65197600   -0.18360800    7.23434200
 H                  9.19336400    0.63266900    7.56551300
 C                  7.70543800    0.61556300    9.74425300
 O                  7.20822400    1.51572600    9.10054000
 C                  9.36680200   -1.51883300    7.32142300
 H                  9.56927700   -1.47180900    6.24184700
 H                 10.32867000   -1.59850400    7.84948500
 H                  8.78101600   -2.42777600    7.52366600
 C                  6.53322100    1.12815800   11.94895400
 C                  6.63923000    1.46901300   13.30581600
 C                  5.28218500    1.28117100   11.33178500
 H                  7.60840800    1.39823500   13.80832500
 H                  5.16459600    1.03694200   10.27535200
 C                  5.54130600    1.93265400   14.02672200
 C                  4.18476900    1.75973700   12.04732500
 H                  5.66219300    2.19418400   15.08086900
 H                  3.22328900    1.87587700   11.54049500
 C                  4.30523500    2.08236300   13.39885100
 H                  3.44287800    2.45488500   13.95708200
 Au                 9.52501300    1.65487600   11.51654400
 P                 11.52430600    2.71524600   11.89619000
 O                 12.77336400    1.66981200   11.73881300
 N                 11.60360200    3.47225700   13.40360100
 N                 12.10727500    4.11494500   11.13236700
 C                 10.65309500    3.17506500   14.43102000
 C                 10.92732400    2.13338900   15.33736700
 C                 12.21464600    1.33582600   15.27179700
 H                 12.84725700    1.80017700   14.50096500
 C                 12.98247000    1.38161600   16.59233300
 H                 13.19270200    2.41873300   16.89465900
 H                 13.94368000    0.85358200   16.49436200
 H                 12.42134200    0.89885400   17.40818000
 C                 11.93934500   -0.10194800   14.83118900
 H                 11.29742100   -0.62981300   15.55484500
 H                 12.87769400   -0.66935800   14.73268300
 H                 11.43215800   -0.12175200   13.85477800
 C                  9.96264000    1.83356600   16.30658800
 H                 10.14739800    1.02314700   17.01629400
 C                  8.77791600    2.55834600   16.38564600
 H                  8.03967300    2.31641900   17.15441100
 C                  8.52772500    3.58822000   15.48264400
 H                  7.58930200    4.14400500   15.54703400
 C                  9.44469700    3.90572900   14.47644800
 C                  9.12616000    5.00802400   13.48155500
 H                  9.88408800    4.97143800   12.68547200
 C                  9.22837400    6.38425400   14.14178500
 H                  8.47893500    6.49456100   14.94212300
 H                  9.05245500    7.18016900   13.40130100
 H                 10.22282400    6.54428400   14.58430100
 C                  7.76764600    4.81519300   12.80907400
 H                  7.70499200    3.84147800   12.30041800
 H                  7.60372000    5.60352500   12.05867300
 H                  6.93661000    4.86601100   13.52933600
 C                 12.30039500    4.69749700   13.33690400
 H                 12.54936500    5.23063200   14.25178500
 C                 12.58001400    5.04833800   12.06923900
 H                 13.11750900    5.92921700   11.72512700
 C                 12.33485800    4.16704400    9.72459300
 C                 13.62833800    3.92771900    9.21638700
 C                 14.83225800    3.74727100   10.12345600
 H                 14.45829500    3.56173400   11.14020600
 C                 15.66805500    5.03086300   10.14664400
 H                 16.08941600    5.24095700    9.15033200
 H                 16.50576800    4.93539500   10.85500000
 H                 15.06976300    5.90520800   10.44329600
 C                 15.70200100    2.54955100    9.74596800
 H                 15.12782400    1.61253600    9.75727800
 H                 16.52823300    2.44461600   10.46577300
 H                 16.15174900    2.66239000    8.74716100
 C                 13.79194200    3.92536100    7.82595100
 H                 14.78383400    3.75067700    7.40248800
 C                 12.71194300    4.13255600    6.97553100
 H                 12.85871600    4.11021100    5.89278200
 C                 11.44496700    4.38316700    7.49807400
 H                 10.61187500    4.56436100    6.81697200
 C                 11.23163300    4.42183600    8.87869000
 C                  9.88575300    4.81997200    9.45795000
 H                  9.73151500    4.23314100   10.37749500
 C                  8.69956800    4.53085600    8.54720700
 H                  8.71405100    5.15399400    7.63903000
 H                  7.76312400    4.75495400    9.08005800
 H                  8.65855500    3.47296000    8.24960700
 C                  9.92053000    6.29646000    9.86600200
 H                 10.09647000    6.93688800    8.98691100
 H                 10.71737100    6.49740500   10.59726000
 H                  8.96259400    6.59628100   10.31851100
 C                 12.63456400    0.35795900   11.17232700
 H                 11.80789100   -0.17664000   11.67069200
 H                 13.56581800   -0.16251200   11.43647100
 C                 12.42359400    0.38462500    9.67589500
 H                 11.45951100    0.84920200    9.41447700
 H                 12.41815000   -0.64429400    9.28571900
 H                 13.21946100    0.94610100    9.16755200
 C                  7.92912200   -0.95835400   11.72994600
 C                  8.40413800   -1.06904700   13.11035700
 C                  6.76670600   -1.79729200   11.41301600
 C                  7.79217500   -1.86629000   14.03480800
 H                  9.28585400   -0.48506900   13.38701100
 C                  6.14707600   -2.57133700   12.34966700
 H                  6.39673100   -1.77319300   10.38446300
 C                  6.63592300   -2.60755800   13.68321400
 H                  8.17690400   -1.92546800   15.05466200
 H                  5.27007000   -3.16677800   12.08850800
 H                  8.76460700   -1.33009700   11.08973100
 C                  5.92091400   -3.39689200   14.70963400
 H                  5.40088500   -4.26199800   14.27727100
 H                  6.58180900   -3.71032900   15.52814300
 H                  5.14495300   -2.74177400   15.14936400

111
TS2rot
 C                  7.61811500    0.70699800   11.08951500
 O                  8.47813900    0.49209800    8.86733200
 C                  8.34749100    0.17536700    7.47370600
 H                  8.10514800   -0.89466900    7.37609400
 H                  7.49520800    0.74183000    7.06732700
 C                  7.39652100    0.33036900    9.62738100
 O                  6.35406100   -0.09236700    9.17935000
 C                  9.64037000    0.53093000    6.78905900
 H                  9.55529600    0.32871600    5.71176000
 H                  9.87617700    1.59749100    6.92239500
 H                 10.47609700   -0.06276800    7.18553600
 C                  6.47583000    1.56614300   11.57617700
 C                  5.97629100    1.47949200   12.88256600
 C                  5.90644600    2.53324600   10.72845200
 H                  6.39811300    0.76156400   13.59024800
 H                  6.27021500    2.63698000    9.70373300
 C                  4.95621300    2.32008100   13.32896000
 C                  4.88772100    3.37135300   11.16973600
 H                  4.59679300    2.22651100   14.35682800
 H                  4.46791900    4.11171200   10.48391200
 C                  4.40383200    3.27196500   12.47595700
 H                  3.60554500    3.93182400   12.82327400
 Au                 9.44512900    1.78900400   11.31283300
 P                 11.46525600    2.77424800   11.79708500
 O                 12.72553300    1.76280800   11.52522200
 N                 11.55102500    3.33056800   13.39377000
 N                 12.05246900    4.25847600   11.22393900
 C                 10.62776300    2.85631200   14.37677500
 C                 10.94038800    1.69373400   15.10756000
 C                 12.28024500    0.99727200   14.96748200
 H                 12.80461500    1.46389400   14.12130100
 C                 13.13122900    1.22033500   16.21929100
 H                 13.27426500    2.29369400   16.41658700
 H                 14.12429700    0.75954000   16.09984100
 H                 12.65680400    0.77411200   17.10832600
 C                 12.13202000   -0.49020000   14.65103900
 H                 11.64602200   -1.03968400   15.47289300
 H                 13.12018700   -0.94724900   14.48785100
 H                 11.53488900   -0.65115400   13.74054300
 C                  9.98510200    1.20871700   16.00977100
 H                 10.20704400    0.31414300   16.59763100
 C                  8.76203900    1.85145000   16.17375800
 H                  8.02615600    1.45304400   16.87677200
 C                  8.47372800    3.00276500   15.44500700
 H                  7.50911700    3.49756300   15.57929400
 C                  9.39399000    3.52753800   14.53288400
 C                  9.07365400    4.79605500   13.76399900
 H                  9.80994600    4.88555100   12.95175100
 C                  9.23772300    6.02241400   14.66513100
 H                  8.51489200    5.99569800   15.49665300
 H                  9.06200700    6.94658100   14.09250600
 H                 10.24807100    6.07588300   15.09683800
 C                  7.69423600    4.77218800   13.11364800
 H                  7.56614000    3.89110600   12.46906700
 H                  7.55731000    5.67063700   12.49215700
 H                  6.88231800    4.76086300   13.85643100
 C                 12.24217600    4.55530100   13.48538600
 H                 12.49399300    4.96725800   14.46025900
 C                 12.51903000    5.06835400   12.27276900
 H                 13.04910700    5.99010800   12.04354300
 C                 12.25407400    4.51025300    9.83471200
 C                 13.54701300    4.37439500    9.28379500
 C                 14.76008100    4.06055500   10.14049000
 H                 14.39572200    3.72823300   11.12275000
 C                 15.60756900    5.31979000   10.34415500
 H                 16.01737000    5.67552500    9.38505800
 H                 16.45419700    5.11259700   11.01719600
 H                 15.02150900    6.14313100   10.77920400
 C                 15.61063600    2.92426600    9.57600600
 H                 15.01864900    2.00747900    9.44619300
 H                 16.43883200    2.69567300   10.26433400
 H                 16.05605500    3.18404300    8.60296900
 C                 13.69907400    4.59164800    7.91031600
 H                 14.69032300    4.50190800    7.45945900
 C                 12.60928600    4.91321700    7.10740100
 H                 12.74882500    5.06891200    6.03473500
 C                 11.34362600    5.04702800    7.67000700
 H                 10.49890900    5.31918600    7.03309500
 C                 11.13947000    4.85797200    9.04098800
 C                  9.77121200    5.10948300    9.64648000
 H                  9.76202000    4.66353000   10.65153400
 C                  8.63443600    4.46217600    8.86079700
 H                  8.52525800    4.89368800    7.85366900
 H                  7.68137500    4.61712100    9.38860100
 H                  8.78841500    3.37679400    8.75450400
 C                  9.54820100    6.61292000    9.82703700
 H                  9.55069300    7.13234100    8.85512600
 H                 10.33716100    7.05968600   10.45138100
 H                  8.57848700    6.80435100   10.31320600
 C                 12.56002500    0.44829800   10.97784800
 H                 11.69583200   -0.04814200   11.45262100
 H                 13.46146000   -0.10541500   11.27659100
 C                 12.39662400    0.47863700    9.47742100
 H                 11.47518500    1.00970100    9.19337200
 H                 12.33071200   -0.54777800    9.08623600
 H                 13.24593300    0.98102400    8.99362100
 C                  7.69836500   -0.62885200   11.89954000
 C                  8.34631100   -0.58670000   13.21861500
 C                  6.51436100   -1.50212500   11.83800400
 C                  7.97534600   -1.41379400   14.24314000
 H                  9.18988500    0.09949100   13.34736700
 C                  6.15206500   -2.31284000   12.87704800
 H                  5.94891500   -1.50500800   10.90249600
 C                  6.87950900   -2.29749800   14.09408500
 H                  8.51843200   -1.38270600   15.18948400
 H                  5.28897400   -2.97480900   12.78175700
 H                  8.46778100   -1.24325500   11.35039900
 C                  6.46462500   -3.16526200   15.21968300
 H                  5.98433000   -4.08918500   14.87143100
 H                  7.29986200   -3.39575500   15.89363600
 H                  5.71065200   -2.61202100   15.81046400

111
TSN-O
 C                  7.60769500    1.00658300   11.17928300
 O                  7.83557900   -0.52078400   12.89271700
 C                  7.72607200   -0.95300600   14.25884000
 H                  8.14416500   -0.16451800   14.90522400
 H                  6.65961600   -1.05663800   14.51040900
 C                  7.18764800    0.59559900   12.56338900
 O                  6.47495300    1.20417500   13.32525200
 C                  8.47052500   -2.25399800   14.38899800
 H                  8.41051100   -2.61171900   15.42691500
 H                  8.03613300   -3.02194100   13.73237200
 H                  9.53152600   -2.12980500   14.12817100
 C                  7.48847400    0.07066700   10.08400800
 C                  8.20976200    0.28594100    8.88610300
 C                  6.65963900   -1.07498200   10.16071500
 H                  8.83532600    1.17779100    8.80062600
 H                  6.07064000   -1.25541700   11.06205700
 C                  8.14762300   -0.62050700    7.83658500
 C                  6.60184200   -1.98356100    9.11475700
 H                  8.72238800   -0.44062500    6.92599100
 H                  5.97003600   -2.87017200    9.19793600
 C                  7.34497400   -1.75825200    7.95048500
 H                  7.29560500   -2.47504900    7.12718400
 Au                 9.32551200    2.15422700   11.39137500
 P                 11.38439800    3.06941400   11.88833500
 O                 12.53212300    1.90675300   11.86383700
 N                 11.39218800    3.85425400   13.38170100
 N                 12.17008300    4.38616600   11.15857100
 C                 10.35866500    3.63639500   14.34638800
 C                 10.47761200    2.56627200   15.25274800
 C                 11.67863400    1.64214500   15.24856700
 H                 12.37163000    2.00687800   14.47700300
 C                 12.42031000    1.66879000   16.58455300
 H                 12.74331600    2.68929600   16.84054100
 H                 13.31537700    1.02901000   16.53903700
 H                 11.78799500    1.29788300   17.40697100
 C                 11.26711600    0.22107900   14.86157400
 H                 10.63228300   -0.23704900   15.63691000
 H                 12.15218000   -0.42105200   14.73265700
 H                 10.69684600    0.21344400   13.91952500
 C                  9.43387400    2.35691600   16.16208400
 H                  9.50050000    1.53124000   16.87526200
 C                  8.31618400    3.18439600   16.17330600
 H                  7.51202200    3.00598100   16.89131100
 C                  8.21597400    4.23538900   15.26538900
 H                  7.32917600    4.87371200   15.27810000
 C                  9.22355700    4.47674100   14.32720500
 C                  9.07892700    5.61475500   13.33248600
 H                  9.88670000    5.52072000   12.59209300
 C                  9.24606400    6.97021400   14.02134900
 H                  8.45175900    7.13486300   14.76707500
 H                  9.19295900    7.78652600   13.28413800
 H                 10.21455100    7.04050100   14.53841500
 C                  7.76478800    5.54360000   12.55834500
 H                  7.67436600    4.57936500   12.03824100
 H                  7.72448200    6.34041100   11.79994100
 H                  6.88686300    5.66141400   13.21197900
 C                 12.19739000    5.01079000   13.36244400
 H                 12.39625000    5.54890800   14.28651900
 C                 12.62892100    5.30115600   12.12299600
 H                 13.27141100    6.12345800   11.81611100
 C                 12.64051500    4.33599600    9.81099400
 C                 13.98259400    3.98721200    9.55405700
 C                 14.99262900    3.74792600   10.66233900
 H                 14.44341900    3.68405300   11.61162600
 C                 15.96671100    4.92596100   10.75520800
 H                 16.56853500    5.01257900    9.83627300
 H                 16.65928700    4.78948100   11.60031800
 H                 15.44076500    5.88202000   10.89740500
 C                 15.75050800    2.43076500   10.50404400
 H                 15.06359700    1.57346100   10.48101500
 H                 16.43670100    2.28816900   11.35301300
 H                 16.35713200    2.40940800    9.58527100
 C                 14.39295900    3.91231200    8.21744400
 H                 15.42955300    3.65343600    7.98875000
 C                 13.50262100    4.15117900    7.17820400
 H                 13.83963400    4.07348600    6.14158000
 C                 12.18186100    4.49876500    7.45335200
 H                 11.50122300    4.69591400    6.62414700
 C                 11.72571800    4.61211000    8.76936800
 C                 10.31589800    5.08748100    9.07863600
 H                  9.93965500    4.48374900    9.92184000
 C                  9.33649800    4.90111800    7.92605000
 H                  9.59704800    5.52709100    7.05857800
 H                  8.32643000    5.20490000    8.23935200
 H                  9.29317900    3.85320500    7.59069500
 C                 10.33526400    6.54744800    9.54201100
 H                 10.70650200    7.20334900    8.73853300
 H                 10.98033000    6.68750000   10.42119600
 H                  9.32049600    6.87931900    9.81188700
 C                 12.31717000    0.59523900   11.31939200
 H                 11.37008300    0.18283000   11.70705900
 H                 13.13220700   -0.01867000   11.72754700
 C                 12.32418200    0.59479500    9.80893400
 H                 11.49082000    1.19237000    9.40688400
 H                 12.21158000   -0.43445000    9.43683500
 H                 13.26008400    1.01168300    9.41127300
 C                  6.01710300    2.54064400   10.83428700
 C                  6.52875100    3.06634600    9.62301800
 C                  4.93448400    1.63236000   10.78224100
 C                  6.12033700    2.54356100    8.41546500
 H                  7.29472500    3.84328400    9.65857500
 C                  4.52375300    1.11620800    9.56901600
 H                  4.47854800    1.29914700   11.71594900
 C                  5.14608900    1.52030900    8.37018900
 H                  6.55820400    2.90662400    7.48259600
 H                  3.72603100    0.37085700    9.53067500
 H                  6.25738800    3.01621700   11.78546500
 C                  4.79801600    0.85917400    7.08276400
 H                  3.74702000    0.53912200    7.05854500
 H                  5.00990600    1.50139400    6.21728400
 H                  5.41648000   -0.05218400    6.97661400

111
3N-O
 C                  7.45238500    0.84370700   10.50741700
 O                  7.49233600   -0.04850200   12.72599400
 C                  7.26282900    0.16740400   14.14142000
 H                  7.61939300    1.18033000   14.38577000
 H                  6.18101500    0.11961100   14.32927500
 C                  6.98863900    0.77130700   11.85673300
 O                  6.02754400    1.53940400   12.30112400
 C                  8.02175800   -0.89232200   14.88710700
 H                  7.88446100   -0.73897100   15.96678900
 H                  7.65929400   -1.89773600   14.62909100
 H                  9.09678200   -0.83203200   14.66768000
 C                  8.18864600   -0.29651200    9.85211800
 C                  8.72672000   -0.06605600    8.57064300
 C                  8.35705100   -1.56911100   10.41826500
 H                  8.60453900    0.91793600    8.11030800
 H                  7.94990400   -1.78978500   11.40342400
 C                  9.41015700   -1.06424500    7.88545900
 C                  9.04533500   -2.56740400    9.72764600
 H                  9.81981100   -0.85358900    6.89469800
 H                  9.16060800   -3.55109700   10.18961000
 C                  9.57628800   -2.32432800    8.46266700
 H                 10.11551900   -3.11033000    7.92896500
 Au                 9.26279700    1.96750600   11.15441400
 P                 11.25767900    2.80868200   11.86106000
 O                 12.37283400    1.61919100   11.92645900
 N                 11.22412500    3.65373500   13.32151000
 N                 12.06717100    4.08024200   11.10525000
 C                 10.30262300    3.37888500   14.37825000
 C                 10.65705700    2.45104200   15.37677600
 C                 12.02000900    1.78682400   15.39995000
 H                 12.49592300    1.97513200   14.42702800
 C                 12.90081300    2.43063000   16.47379000
 H                 13.00154900    3.51465000   16.31176800
 H                 13.90951700    1.98897700   16.46302900
 H                 12.47451300    2.27843100   17.47853700
 C                 11.93627700    0.27298800   15.58375900
 H                 11.51698300   -0.00197100   16.56426900
 H                 12.94027300   -0.17375800   15.51928400
 H                 11.31019100   -0.19147900   14.80765000
 C                  9.73255800    2.20307400   16.39818700
 H                  9.98201200    1.49180800   17.18907600
 C                  8.50476000    2.85623800   16.42677400
 H                  7.79643800    2.64966700   17.23292000
 C                  8.17413800    3.77237100   15.43104300
 H                  7.20648700    4.27736500   15.46659800
 C                  9.06060900    4.05094800   14.38613500
 C                  8.70131800    5.07040300   13.32207200
 H                  9.35140700    4.88077300   12.45339800
 C                  8.98942400    6.49347900   13.80757800
 H                  8.36618600    6.73861700   14.68263000
 H                  8.76451000    7.22264000   13.01343600
 H                 10.04296400    6.61956800   14.09453600
 C                  7.25557200    4.94303400   12.84890200
 H                  7.00426000    3.89997000   12.61211000
 H                  7.09510600    5.55477200   11.94782200
 H                  6.54142500    5.29229800   13.61085600
 C                 12.03734300    4.80286600   13.27645900
 H                 12.22851600    5.36787700   14.18598200
 C                 12.50389700    5.03967800   12.03913500
 H                 13.15986300    5.84332600   11.71265000
 C                 12.44266600    4.08069300    9.72592000
 C                 13.74674300    3.68501500    9.36681000
 C                 14.79423100    3.31257500   10.39926200
 H                 14.28346000    3.18922100   11.36416200
 C                 15.82391900    4.43626800   10.54578800
 H                 16.37909300    4.58678200    9.60592100
 H                 16.55366300    4.19105900   11.33317200
 H                 15.34986800    5.39364700   10.80904200
 C                 15.48026300    1.98437600   10.08578900
 H                 14.74626800    1.17387600    9.97615500
 H                 16.16772500    1.71179200   10.90127900
 H                 16.07358300    2.03451800    9.15942400
 C                 14.08116600    3.69333400    8.00733700
 H                 15.08750500    3.39887100    7.70022900
 C                 13.15272900    4.06618400    7.04340100
 H                 13.42978300    4.05671200    5.98629800
 C                 11.87085300    4.46043500    7.41978900
 H                 11.15927700    4.76102100    6.64944700
 C                 11.49057400    4.48843300    8.76441400
 C                 10.12594500    5.00763600    9.18229100
 H                  9.79560100    4.40839400   10.04712500
 C                  9.05751500    4.86084100    8.10594500
 H                  9.26109100    5.50053500    7.23308900
 H                  8.07939400    5.16535800    8.50485200
 H                  8.97018800    3.82024800    7.75733700
 C                 10.22417000    6.46004500    9.65839100
 H                 10.55271200    7.11656500    8.83687600
 H                 10.93713100    6.56968500   10.48819300
 H                  9.24233300    6.81586700   10.00893200
 C                 12.04824400    0.21882600   11.88117200
 H                 11.04526200    0.05299700   12.31211200
 H                 12.77410600   -0.26933500   12.54662700
 C                 12.12163400   -0.32496600   10.47717800
 H                 11.38107900    0.15925900    9.82260900
 H                 11.90151800   -1.40255000   10.48449300
 H                 13.12124300   -0.17626400   10.04553100
 C                  6.50409800    1.60647700    9.61142200
 C                  6.40653700    3.00323100    9.61939800
 C                  5.61849700    0.89215300    8.78600900
 C                  5.45487300    3.66348400    8.83885400
 H                  7.09327000    3.59339900   10.23189400
 C                  4.68356300    1.55420100    8.00183500
 H                  5.67162900   -0.19909100    8.76162800
 C                  4.58030500    2.95516400    8.01226200
 H                  5.40759600    4.75529400    8.86820600
 H                  4.00905700    0.97158500    7.36810800
 H                  5.65371700    2.05262900   11.55643300
 C                  3.57058900    3.65375300    7.15100700
 H                  2.55959000    3.25248800    7.32135500
 H                  3.54980100    4.73474400    7.34563500
 H                  3.79814100    3.50536900    6.08316700

111
TSN-OEt
 C                  7.58426100    0.97029000   10.97987300
 O                  6.61411000    1.04458100   13.16067800
 C                  6.50350000    0.55376100   14.50555600
 H                  6.26149000   -0.51881200   14.47509100
 H                  7.48741000    0.66622500   14.98903800
 C                  7.29897500    0.31187800   12.29491700
 O                  7.78936100   -0.76465800   12.55786800
 C                  5.44174200    1.36187600   15.20109500
 H                  5.35714700    1.03881900   16.24861100
 H                  5.69690000    2.43131200   15.19064800
 H                  4.46311400    1.22714200   14.71709300
 C                  7.51502300    0.15587500    9.77745000
 C                  8.22470900    0.54276800    8.61919800
 C                  6.74286500   -1.02695700    9.71387200
 H                  8.81122500    1.46467000    8.64339900
 H                  6.17170200   -1.34509900   10.58755500
 C                  8.19917000   -0.23025200    7.46556500
 C                  6.72260000   -1.80470200    8.56458400
 H                  8.76425800    0.08507500    6.58615300
 H                  6.13245900   -2.72317300    8.54055900
 C                  7.44832600   -1.40772100    7.43677000
 H                  7.42792200   -2.02039000    6.53221600
 Au                 9.26911400    2.14530400   11.33570600
 P                 11.29061400    3.06453400   11.93493800
 O                 12.43070900    1.89711900   12.01353000
 N                 11.25010200    3.91755500   13.39021700
 N                 12.11378400    4.33843000   11.17346500
 C                 10.18510300    3.79057500   14.33666900
 C                 10.23831600    2.77411800   15.30916800
 C                 11.35377900    1.74934300   15.34081100
 H                 12.07913500    2.02651400   14.56231400
 C                 12.09462800    1.74465000   16.67722400
 H                 12.50576400    2.73904400   16.90845700
 H                 12.93041700    1.02840300   16.64876300
 H                 11.43414600    1.44982200   17.50814900
 C                 10.80942500    0.36141200   14.99390900
 H                 10.11956100   -0.00266800   15.77243700
 H                 11.62929500   -0.36814400   14.90450300
 H                 10.25286000    0.37091200   14.04337600
 C                  9.19939100    2.70541700   16.24485700
 H                  9.21942400    1.92821300   17.01301200
 C                  8.14574800    3.61261500   16.21534900
 H                  7.35129100    3.55059500   16.96295700
 C                  8.09367800    4.58932700   15.22435700
 H                  7.24893300    5.28211700   15.19564800
 C                  9.09892600    4.68998400   14.25809200
 C                  8.99183600    5.73316000   13.16038000
 H                  9.79672300    5.54353000   12.43532900
 C                  9.19215300    7.14681000   13.70725500
 H                  8.40270400    7.40761300   14.43031700
 H                  9.15866800    7.88400900   12.88987500
 H                 10.16282500    7.24568900   14.21522400
 C                  7.67461700    5.61250600   12.39639200
 H                  7.55174100    4.59512800   11.99862000
 H                  7.65726900    6.31334100   11.54759100
 H                  6.80312400    5.83580100   13.03089100
 C                 12.08188700    5.05610300   13.34735300
 H                 12.26185000    5.62903900   14.25424100
 C                 12.56042300    5.28471100   12.11245200
 H                 13.23016600    6.08026500   11.79362900
 C                 12.60262000    4.23399700    9.83568000
 C                 13.94148200    3.85250000    9.61027600
 C                 14.93207600    3.64224900   10.74165900
 H                 14.36637100    3.60928800   11.68288300
 C                 15.90949500    4.81918400   10.81382600
 H                 16.52605200    4.87449500    9.90225200
 H                 16.58788500    4.70650000   11.67382900
 H                 15.38589900    5.78140300   10.91753600
 C                 15.68863000    2.31913400   10.63692300
 H                 15.00024700    1.46281900   10.62422700
 H                 16.35694100    2.19950300   11.50347700
 H                 16.31406500    2.26967300    9.73195200
 C                 14.36804400    3.72171100    8.28306100
 H                 15.40247100    3.43579500    8.07820900
 C                 13.49634000    3.94007400    7.22360200
 H                 13.84559600    3.81856100    6.19526800
 C                 12.17946400    4.32401900    7.46741200
 H                 11.51443500    4.50607000    6.62216400
 C                 11.70802300    4.49270800    8.77203300
 C                 10.30547600    5.01056500    9.04381900
 H                  9.90425400    4.44751400    9.90361800
 C                  9.33637400    4.80443900    7.88591900
 H                  9.61519000    5.40196700    7.00414000
 H                  8.32688200    5.12912700    8.17974600
 H                  9.28248000    3.74884900    7.57787500
 C                 10.35306500    6.48638800    9.45184400
 H                 10.75305800    7.10177900    8.63033600
 H                 10.98721800    6.64503800   10.33576600
 H                  9.34260900    6.85292000    9.69141000
 C                 12.22240500    0.54676400   11.56950300
 H                 11.26715500    0.16711800   11.96944400
 H                 13.02746300   -0.03332900   12.04195600
 C                 12.26352800    0.42587200   10.06432900
 H                 11.43641400    0.98216800    9.59560600
 H                 12.16515700   -0.63083800    9.77423100
 H                 13.20702400    0.81478000    9.65649700
 C                  6.00261700    2.44421500   10.82113800
 C                  6.42089000    3.10048800    9.63325900
 C                  4.93879500    1.51037900   10.74283200
 C                  5.96346800    2.67089200    8.40965800
 H                  7.15834300    3.90297900    9.69943500
 C                  4.48117600    1.08467200    9.51161200
 H                  4.53474900    1.08799000   11.66445500
 C                  5.02645500    1.61316300    8.32465600
 H                  6.33303700    3.13143200    7.49048400
 H                  3.70734600    0.31651200    9.44824600
 H                  6.25098300    2.87577800   11.79075600
 C                  4.64526600    1.04977800    7.00194600
 H                  3.63212100    0.62523400    7.01137100
 H                  4.73119100    1.79222900    6.19679800
 H                  5.34297500    0.22471200    6.76213600

111
2N-OEt
 C                  7.49582700    1.03245800   10.85326200
 O                  6.55665300    1.14430800   13.01695500
 C                  6.52099000    0.79646100   14.40499200
 H                  6.37324300   -0.29018500   14.49681200
 H                  7.49941000    1.04175400   14.84926700
 C                  7.38198800    0.44535400   12.22571900
 O                  8.00316000   -0.51969300   12.62199000
 C                  5.40808800    1.58094000   15.04685700
 H                  5.36582200    1.35561100   16.12223600
 H                  5.57594700    2.66160900   14.92993600
 H                  4.43583700    1.32416200   14.60041300
 C                  7.75162800    0.02316800    9.75108700
 C                  8.40747200    0.41091400    8.57292500
 C                  7.27864400   -1.29540100    9.83278900
 H                  8.79553500    1.43032800    8.48497900
 H                  6.77006700   -1.63450000   10.73709800
 C                  8.58623600   -0.47864200    7.51457000
 C                  7.46433600   -2.19124100    8.78091400
 H                  9.10489000   -0.14695700    6.61178200
 H                  7.09237700   -3.21474000    8.87400300
 C                  8.11629500   -1.78758100    7.61572600
 H                  8.26115100   -2.49120300    6.79235900
 Au                 9.28479500    2.13953900   11.26231700
 P                 11.29508500    3.01011700   11.93049000
 O                 12.41931200    1.82506200   12.02808000
 N                 11.23119700    3.86072100   13.39085000
 N                 12.15691900    4.27218000   11.20062000
 C                 10.16895700    3.73237500   14.33939700
 C                 10.26269600    2.76874300   15.36128300
 C                 11.42402200    1.79966500   15.44957700
 H                 12.05574800    1.96130800   14.56431400
 C                 12.28643000    2.07499300   16.68170100
 H                 12.67201000    3.10598300   16.67537600
 H                 13.14724400    1.38881900   16.71175600
 H                 11.71259700    1.93445300   17.61188200
 C                 10.93539400    0.35006400   15.41488500
 H                 10.37218600    0.09188100   16.32594000
 H                 11.78855000   -0.34260700   15.34635400
 H                 10.27275300    0.16672100   14.55466600
 C                  9.23812200    2.71888900   16.31392400
 H                  9.29362800    1.98723700   17.12383700
 C                  8.15318500    3.58635200   16.24730700
 H                  7.36678000    3.53631500   17.00429500
 C                  8.05793100    4.50498100   15.20559100
 H                  7.18958100    5.16618900   15.14904700
 C                  9.05302100    4.59065900   14.22741600
 C                  8.90993600    5.58019600   13.08620900
 H                  9.71191500    5.37221400   12.36238400
 C                  9.09165700    7.02010200   13.56743000
 H                  8.31088600    7.29641500   14.29417800
 H                  9.02849000    7.72088100   12.72031000
 H                 10.07013100    7.15821000   14.05071200
 C                  7.58370100    5.40217400   12.34768300
 H                  7.45752300    4.35875900   12.02106600
 H                  7.55142200    6.04495400   11.45425000
 H                  6.72050300    5.66579100   12.97821500
 C                 12.08369000    4.98307100   13.37527000
 H                 12.25941200    5.54312500   14.29124500
 C                 12.59672500    5.20869100   12.15360000
 H                 13.29055200    5.99116900   11.85441800
 C                 12.57720300    4.25665300    9.83590400
 C                 13.88618300    3.84164900    9.51750700
 C                 14.90275000    3.47860600   10.58386700
 H                 14.36339000    3.36762800   11.53462400
 C                 15.93052500    4.60240900   10.74424600
 H                 16.51422300    4.73654300    9.81925000
 H                 16.63548400    4.36838400   11.55720000
 H                 15.45186300    5.56535700   10.97711700
 C                 15.59679400    2.14606500   10.30888400
 H                 14.86705000    1.33230400   10.19565900
 H                 16.26408500    1.88800400   11.14554500
 H                 16.21307900    2.18099300    9.39689100
 C                 14.25672400    3.82439300    8.16729200
 H                 15.26767100    3.51440700    7.89220700
 C                 13.35882700    4.18988500    7.17212000
 H                 13.66401400    4.15878300    6.12321000
 C                 12.07230400    4.60598100    7.50747800
 H                 11.38602100    4.90373800    6.71328700
 C                 11.65786800    4.66077700    8.84092000
 C                 10.29403900    5.21228600    9.21755600
 H                  9.92345300    4.62163600   10.07164000
 C                  9.25357400    5.09639700    8.10984600
 H                  9.49212200    5.74038300    7.24917100
 H                  8.27154700    5.42338100    8.48488200
 H                  9.16056100    4.06267900    7.74202100
 C                 10.41988100    6.66373200    9.69072600
 H                 10.80325300    7.30309300    8.87964800
 H                 11.10246600    6.75483200   10.54771500
 H                  9.43806000    7.05655300    9.99849300
 C                 12.10597400    0.43031900   11.88268900
 H                 11.12403200    0.21560900   12.33751700
 H                 12.86342700   -0.09947700   12.47768100
 C                 12.13184100   -0.00607500   10.43777600
 H                 11.35413000    0.50862200    9.85212000
 H                 11.94069600   -1.08767400   10.37331000
 H                 13.10723700    0.20194900    9.97619500
 C                  6.24533500    1.93316500   10.48910000
 C                  6.51232700    2.83614300    9.36987200
 C                  5.04566000    1.10332400   10.33701800
 C                  5.75405100    2.83718100    8.23572700
 H                  7.36548800    3.51291300    9.46098700
 C                  4.30836100    1.09047400    9.18874300
 H                  4.77418100    0.45853600   11.17694900
 C                  4.66245900    1.93855100    8.10648400
 H                  5.98895900    3.51380100    7.41186400
 H                  3.44513000    0.42975000    9.08809000
 H                  6.11019600    2.55266600   11.40256300
 C                  3.91034600    1.86797000    6.83510300
 H                  2.87061700    1.54886500    6.98631200
 H                  3.94980500    2.81197000    6.27610000
 H                  4.39614800    1.09723300    6.20669000

111
TSOEt-O-ortho-in
 C                  7.89509700    0.73328000   11.10151700
 O                  8.05321600    1.22660800    8.85371800
 C                  8.68454100    1.15071700    7.56504100
 H                  9.75554200    1.37782900    7.69708000
 H                  8.60214600    0.12014100    7.19016100
 C                  8.35782000    0.28257300    9.74363000
 O                  9.01988300   -0.69568000    9.48778500
 C                  8.00753500    2.14530000    6.66133400
 H                  8.48048300    2.12315100    5.66900900
 H                  6.94066700    1.90564000    6.54323700
 H                  8.09820900    3.16436800    7.06262600
 C                  6.53272500    1.17484900   11.30525800
 C                  6.20065500    1.91691600   12.45930600
 C                  5.50860000    0.91531100   10.36415300
 H                  6.97168800    2.09094600   13.21137100
 H                  5.72732300    0.31861400    9.47690000
 C                  4.92505200    2.43686700   12.63790400
 C                  4.23807100    1.44466300   10.53653600
 H                  4.69565600    3.02219000   13.53070200
 H                  3.46523400    1.25779100    9.78802700
 C                  3.94550200    2.21098000   11.66980100
 H                  2.94322900    2.62585600   11.80138400
 Au                 9.57328000    1.78405100   11.77302900
 P                 11.54881300    2.88228400   12.16609500
 O                 12.81877800    1.87775400   11.92977400
 N                 11.77032500    3.71635500   13.61928000
 N                 11.95422400    4.25357700   11.26963300
 C                 11.09435600    3.34876900   14.82548000
 C                 11.64550800    2.34238900   15.64522700
 C                 13.01496500    1.75226700   15.36804100
 H                 13.26011200    1.95985200   14.31748200
 C                 14.06626200    2.46612900   16.22284900
 H                 14.06573400    3.55034800   16.03310500
 H                 15.07386100    2.08109100   16.00050800
 H                 13.87108800    2.31110600   17.29632000
 C                 13.07174200    0.23983900   15.56932200
 H                 12.94673800   -0.04119600   16.62671500
 H                 14.04855000   -0.14950000   15.24393500
 H                 12.29043700   -0.27616600   14.99103000
 C                 10.92694700    1.95432900   16.78114800
 H                 11.33018300    1.17652100   17.43316300
 C                  9.70978200    2.54864000   17.09893500
 H                  9.16124600    2.22728200   17.98776900
 C                  9.19677000    3.56043300   16.29368500
 H                  8.24990700    4.03499500   16.56303600
 C                  9.87473600    3.98287800   15.14505800
 C                  9.31850300    5.13116200   14.32367100
 H                  9.94096700    5.23531500   13.42386200
 C                  9.43101700    6.44558300   15.09940400
 H                  8.81164300    6.42500100   16.01041900
 H                  9.09069800    7.28857500   14.47795700
 H                 10.47019800    6.64309300   15.40295100
 C                  7.88903300    4.88052900   13.85353100
 H                  7.84269800    3.99891500   13.20000100
 H                  7.51839100    5.74169700   13.27715200
 H                  7.19482400    4.72223500   14.69339300
 C                 12.38674200    4.96511500   13.40373100
 H                 12.73387200    5.55228700   14.25157100
 C                 12.47816600    5.26580500   12.09541100
 H                 12.91073600    6.15641500   11.64482100
 C                 11.70368300    4.40068800    9.86849000
 C                 12.73614200    4.11698900    8.94989000
 C                 14.12250800    3.70975600    9.40928700
 H                 14.02568600    3.32260400   10.43337100
 C                 15.05134700    4.92691200    9.44782700
 H                 15.17267500    5.35766800    8.44070200
 H                 16.04863500    4.64066700    9.81709800
 H                 14.66255300    5.71802000   10.10542200
 C                 14.72759200    2.59806800    8.55414500
 H                 14.03505400    1.75074100    8.44371500
 H                 15.65346400    2.22546400    9.01846900
 H                 14.99054600    2.95050900    7.54434300
 C                 12.46230200    4.27387100    7.58653900
 H                 13.24437400    4.06483800    6.85360500
 C                 11.21109400    4.69517900    7.14910100
 H                 11.01672400    4.81088500    6.07989000
 C                 10.20708900    4.97454000    8.07080400
 H                  9.23387400    5.31964000    7.71570700
 C                 10.42733600    4.83220800    9.44452000
 C                  9.33449300    5.19967300   10.42944100
 H                  9.56862200    4.69980200   11.38116300
 C                  7.95066600    4.71795200   10.00010600
 H                  7.58132600    5.25935200    9.11502500
 H                  7.22497400    4.88742300   10.80976900
 H                  7.95293700    3.64263000    9.76641500
 C                  9.34927600    6.70656400   10.69813700
 H                  9.14161700    7.26986500    9.77420100
 H                 10.32574600    7.03540400   11.08442200
 H                  8.58173000    6.97684000   11.44013200
 C                 12.69724100    0.44776300   11.92811900
 H                 11.81868500    0.14701200   12.52454600
 H                 13.58776800    0.07160500   12.45181700
 C                 12.60436700   -0.09682500   10.52550300
 H                 11.69708800    0.26529900   10.01787600
 H                 12.55875300   -1.19575200   10.55574800
 H                 13.48220400    0.19757600    9.93372600
 C                  8.15677400   -1.13147200   12.24908200
 C                  7.87533500   -0.70013300   13.58072000
 C                  7.16184600   -1.80029200   11.49035600
 C                  6.55753700   -0.76248800   14.01319600
 C                  5.85721700   -1.85682100   11.94726000
 H                  7.43850300   -2.21619100   10.52109100
 C                  5.55500700   -1.29823800   13.19311000
 H                  6.29606200   -0.39418500   15.00825800
 H                  5.07399400   -2.32003700   11.34499200
 H                  9.19628600   -1.22997300   11.92935700
 C                  8.94495900   -0.15047100   14.46745000
 H                  8.86654100    0.94677200   14.56190800
 H                  8.85138400   -0.55561400   15.48573700
 H                  9.95008500   -0.38015700   14.09124900
 H                  4.52263900   -1.30623000   13.55204000

111
TSOEt-O-ortho-out
 C                  7.70545300    0.91882800   11.15748400
 O                  6.32713100    2.39671300   10.00543100
 C                  5.72015800    2.96053900    8.83174300
 H                  6.50264500    3.17674100    8.09073300
 H                  5.05351100    2.20051500    8.39382600
 C                  7.15435700    1.36920500    9.82998900
 O                  7.46805800    0.95106500    8.73899000
 C                  4.96969400    4.19540500    9.25164200
 H                  4.46982000    4.63909500    8.37882800
 H                  4.20498700    3.95484500   10.00447900
 H                  5.65129900    4.94617000    9.67790600
 C                  6.82455000    0.85429500   12.32481400
 C                  7.37138400    0.85549200   13.62577000
 C                  5.41671600    0.77494600   12.20684900
 H                  8.45559000    0.91847300   13.75043300
 H                  4.95463800    0.76695600   11.21965100
 C                  6.55537700    0.80755100   14.75369000
 C                  4.60464100    0.74275900   13.32980900
 H                  7.00963400    0.82166200   15.74562600
 H                  3.51957300    0.70208500   13.21193400
 C                  5.17182900    0.75724600   14.60925300
 H                  4.52891900    0.72898900   15.49232100
 Au                 9.57479000    1.83989600   11.41717800
 P                 11.53202200    2.91029300   11.98188300
 O                 12.79653600    1.88685600   12.16140700
 N                 11.36093900    3.85472900   13.37434700
 N                 12.23788100    4.20227300   11.15211500
 C                 10.33363200    3.65866900   14.35097900
 C                 10.55987100    2.77816100   15.42649900
 C                 11.85806100    2.01099600   15.57885700
 H                 12.43697000    2.15347200   14.65524300
 C                 12.69307100    2.57910000   16.72789300
 H                 12.90743900    3.64750400   16.57273800
 H                 13.65340400    2.04629800   16.80954800
 H                 12.16663300    2.47646500   17.69050600
 C                 11.61446000    0.51134000   15.75108100
 H                 11.11746600    0.28620500   16.70778600
 H                 12.56876200   -0.03746000   15.73844700
 H                 10.97892400    0.11127000   14.94544900
 C                  9.55438600    2.64629600   16.39147400
 H                  9.71101000    1.97857500   17.24223800
 C                  8.36516300    3.35992200   16.29063900
 H                  7.59492100    3.24929200   17.05789400
 C                  8.14898900    4.20471000   15.20655000
 H                  7.20358300    4.74675600   15.12702500
 C                  9.11851000    4.36546400   14.21262800
 C                  8.84904800    5.29122600   13.04139800
 H                  9.66762100    5.15987200   12.31881000
 C                  8.86559100    6.75564200   13.48314000
 H                  8.05808500    6.96052500   14.20435300
 H                  8.72229800    7.42084400   12.61730500
 H                  9.82122700    7.01934900   13.96013500
 C                  7.54837200    4.94442600   12.31761300
 H                  7.53939100    3.90107700   11.96826500
 H                  7.42225200    5.59339200   11.43698200
 H                  6.66711800    5.09200600   12.96121100
 C                 12.07140000    5.06722000   13.26489500
 H                 12.18157400    5.71102900   14.13492800
 C                 12.55018600    5.26068000   12.02356700
 H                 13.13705300    6.09995200   11.65687800
 C                 12.54194300    4.19264700    9.75656900
 C                 13.85291700    3.89365300    9.33321400
 C                 14.97713100    3.63858800   10.31867300
 H                 14.51851800    3.45016900   11.29952700
 C                 15.87293100    4.87491300   10.43747200
 H                 16.36463100    5.09644300    9.47643600
 H                 16.65977200    4.71185000   11.19049500
 H                 15.30175600    5.76765500   10.73238600
 C                 15.80478200    2.40481600    9.96384700
 H                 15.16916600    1.51569300    9.84508800
 H                 16.53508500    2.19679600   10.76084700
 H                 16.37105800    2.54196500    9.02935100
 C                 14.11054900    3.89445000    7.95745900
 H                 15.11921200    3.67450600    7.60006100
 C                 13.10412500    4.16913600    7.03813900
 H                 13.32518900    4.15666000    5.96793200
 C                 11.81728600    4.46918800    7.47693800
 H                 11.04067700    4.69780100    6.74440000
 C                 11.51152000    4.49688000    8.84052600
 C                 10.13954600    4.92796200    9.31956600
 H                  9.98063200    4.48242800   10.31269500
 C                  8.99709100    4.44115800    8.43803900
 H                  9.01081000    4.90310900    7.43866000
 H                  8.03832800    4.71019400    8.90455500
 H                  9.02210400    3.34768900    8.31215300
 C                 10.10113500    6.44776900    9.50013100
 H                 10.26901500    6.95970400    8.53905700
 H                 10.87432100    6.78720000   10.20561200
 H                  9.12203800    6.76770600    9.89030900
 C                 12.65299200    0.46315300   12.21989600
 H                 11.70414200    0.20499000   12.72020100
 H                 13.46322100    0.10971600   12.87340600
 C                 12.73641000   -0.16196900   10.84879900
 H                 11.92045200    0.19184100   10.19864300
 H                 12.66482600   -1.25708000   10.92848400
 H                 13.69067700    0.08489100   10.36343300
 C                  8.21289800   -1.04794800   10.65378200
 C                  9.11611700   -1.32024300   11.72722100
 C                  6.91407300   -1.64799700   10.66146300
 C                  8.67082600   -1.91633000   12.88148800
 H                 10.15431100   -1.00113700   11.62892600
 C                  6.47492500   -2.22782400   11.85071600
 C                  7.32322000   -2.31827300   12.95398400
 H                  9.33999500   -2.07380800   13.72896900
 H                  5.46043300   -2.62705600   11.91678300
 H                  8.62858300   -0.73864600    9.69203000
 H                  6.94498700   -2.75601100   13.88145800
 C                  6.02122800   -1.61099600    9.46712100
 H                  5.22411200   -0.85920200    9.59919300
 H                  6.56506300   -1.36215000    8.54987100
 H                  5.51408700   -2.58002200    9.34897200

111
2OEt-O-ortho
 C                  7.93315800    0.45952800   11.27082200
 O                  8.29644400    1.19230800    9.06294100
 C                  9.02218700    1.21820500    7.82849900
 H                  9.98751800    1.71777100    8.01951200
 H                  9.22670100    0.18632900    7.51012300
 C                  8.51910000    0.18763200    9.91468000
 O                  9.19089700   -0.78662400    9.63551900
 C                  8.20239200    1.97582400    6.81738800
 H                  8.76064500    2.05713900    5.87342000
 H                  7.25170400    1.46017200    6.61639500
 H                  7.98247000    2.99218500    7.17351600
 C                  6.61950000    1.18760200   11.34417600
 C                  6.27952600    1.90093100   12.50308400
 C                  5.68583800    1.16745500   10.29485600
 H                  6.97889900    1.92188300   13.34225200
 H                  5.90561200    0.60769700    9.38425600
 C                  5.07771800    2.59829600   12.60437500
 C                  4.48762000    1.87139300   10.38550300
 H                  4.85151800    3.15479500   13.51705800
 H                  3.78659000    1.85125800    9.54746100
 C                  4.17844600    2.59337800   11.53935900
 H                  3.23809300    3.14546100   11.60871500
 Au                 9.60692200    1.71616400   11.84099300
 P                 11.54319700    2.88239200   12.16659000
 O                 12.83077900    1.89866200   11.93876500
 N                 11.76919300    3.73837600   13.60749500
 N                 11.91142600    4.24884500   11.24647400
 C                 11.11351700    3.37622400   14.82676400
 C                 11.67600400    2.37213900   15.64187900
 C                 13.03540100    1.76786800   15.34696600
 H                 13.29030900    2.01250600   14.30691600
 C                 14.09769500    2.42015400   16.23619400
 H                 14.12138800    3.51136500   16.09388500
 H                 15.09764700    2.02321300   16.00054100
 H                 13.89573200    2.22288400   17.30147000
 C                 13.05327500    0.24691800   15.48612400
 H                 12.90906300   -0.07310900   16.52994200
 H                 14.02342300   -0.15422900   15.15486100
 H                 12.26518100   -0.22408300   14.87928800
 C                 10.97669400    1.99058600   16.79238200
 H                 11.39150000    1.21551200   17.44071700
 C                  9.76840000    2.59052200   17.13162600
 H                  9.23695100    2.27695900   18.03358700
 C                  9.24337500    3.59887000   16.32985100
 H                  8.30204200    4.07643100   16.61294000
 C                  9.89882700    4.01123000   15.16493300
 C                  9.31378600    5.14067000   14.33786200
 H                  9.92055000    5.24198600   13.42725400
 C                  9.41393200    6.46841900   15.09169800
 H                  8.81023600    6.45052100   16.01324700
 H                  9.04674100    7.29505000   14.46358100
 H                 10.45394200    6.69092100   15.37455900
 C                  7.88243400    4.85437500   13.89422800
 H                  7.83854200    3.95202300   13.26934700
 H                  7.49018300    5.69260500   13.29863800
 H                  7.20281300    4.71157300   14.74879600
 C                 12.35201500    4.99861600   13.36612800
 H                 12.69534900    5.60530100   14.20167900
 C                 12.42051800    5.28399400   12.05296300
 H                 12.82601700    6.17921900   11.58662800
 C                 11.62345200    4.37440500    9.85015100
 C                 12.63478800    4.08899900    8.90830600
 C                 14.03713500    3.70397000    9.33765500
 H                 13.96418900    3.29318800   10.35467700
 C                 14.93865800    4.94119500    9.39021900
 H                 15.03224100    5.39789400    8.39160100
 H                 15.94849300    4.66923300    9.73545900
 H                 14.54426000    5.70725200   10.07323800
 C                 14.65725900    2.62775400    8.44867200
 H                 13.97986000    1.77137800    8.31627500
 H                 15.59199800    2.25915200    8.89814800
 H                 14.90968800    3.01382300    7.44849100
 C                 12.32318100    4.22343000    7.55073700
 H                 13.08717500    4.01154400    6.80001700
 C                 11.05657300    4.62645100    7.14093200
 H                 10.83289900    4.72475000    6.07571300
 C                 10.07414800    4.90695000    8.08463700
 H                  9.08721200    5.23330800    7.75072300
 C                 10.33121600    4.78387900    9.45380100
 C                  9.25743200    5.14674800   10.46107900
 H                  9.52468100    4.66570700   11.41382400
 C                  7.87284400    4.63256000   10.07447500
 H                  7.47630100    5.14457300    9.18362900
 H                  7.16165600    4.81127900   10.89471100
 H                  7.88773700    3.55127700    9.87176000
 C                  9.25177200    6.65793200   10.70496900
 H                  9.00914400    7.20173800    9.77783300
 H                 10.23178900    7.01123500   11.05944300
 H                  8.49915900    6.92680200   11.46253400
 C                 12.73595000    0.46731700   11.90258400
 H                 11.84424900    0.13794700   12.46426900
 H                 13.61767700    0.09582600   12.44417600
 C                 12.69447200   -0.04520500   10.48579700
 H                 11.79596500    0.31469900    9.96188400
 H                 12.66439500   -1.14505600   10.48884500
 H                 13.58453300    0.27648700    9.92763600
 C                  7.97796400   -0.94084100   12.13065200
 C                  7.71245100   -0.73244300   13.56748300
 C                  6.97565100   -1.70486900   11.38893600
 C                  6.44387100   -0.97809400   14.04729800
 C                  5.71341000   -1.90716500   11.88852500
 H                  7.24064600   -2.01372000   10.37585600
 C                  5.44955900   -1.50731600   13.20717800
 H                  6.20586800   -0.77181000   15.09255500
 H                  4.93369600   -2.37535200   11.28639100
 H                  8.99718600   -1.30333900   11.93618900
 C                  8.79010900   -0.23187400   14.44634700
 H                  9.15526200    0.74963200   14.08086500
 H                  8.46491700   -0.11762000   15.48720300
 H                  9.66455900   -0.90043600   14.40209700
 H                  4.44414300   -1.64890200   13.61367700

111
TS3rot-ortho
 C                  7.70455600    0.56010800   11.40718300
 O                  8.35932100    0.71614900    9.11596400
 C                  9.16315700    0.31929500    7.99478900
 H                  9.93695400   -0.37908700    8.34334300
 H                  8.51552000   -0.22222100    7.28746600
 C                  8.31511100   -0.05823300   10.19171000
 O                  8.80492000   -1.18311400   10.21821400
 C                  9.74936500    1.56500500    7.38157300
 H                 10.35944900    1.29846800    6.50634900
 H                  8.95993600    2.25639600    7.05322100
 H                 10.39021400    2.09992300    8.09941900
 C                  6.49663900    1.46137900   11.31407900
 C                  5.88088800    1.85982700   12.51446700
 C                  5.91240800    1.89279500   10.11296300
 H                  6.30472700    1.54174900   13.47110200
 H                  6.35189100    1.60071100    9.16111200
 C                  4.74713900    2.66648800   12.52084600
 C                  4.77631700    2.70255800   10.11982700
 H                  4.30176400    2.96047000   13.47460600
 H                  4.34699300    3.02296500    9.16695900
 C                  4.18774600    3.10026200   11.31842600
 H                  3.29961200    3.73645900   11.31728500
 Au                 9.45436500    1.78971600   11.76392700
 P                 11.43439000    2.91128400   12.02797700
 O                 12.70466900    1.90396800   11.78912000
 N                 11.67777800    3.70261100   13.50311200
 N                 11.84887600    4.30780400   11.16937800
 C                 11.04987400    3.28812300   14.71901600
 C                 11.67117500    2.30980400   15.52097500
 C                 13.03749500    1.74568500   15.18407600
 H                 13.28061600    2.05846000   14.15926700
 C                 14.09924100    2.34349100   16.11025400
 H                 14.11249200    3.44219100   16.04459400
 H                 15.10092900    1.97340100   15.84086000
 H                 13.90853500    2.07042300   17.16080000
 C                 13.06364300    0.21842200   15.21925300
 H                 12.90484700   -0.17253300   16.23662300
 H                 14.04017900   -0.15477500   14.87405600
 H                 12.28674000   -0.21345300   14.57051200
 C                 11.01438600    1.90232200   16.68785200
 H                 11.47795400    1.14879700   17.32906400
 C                  9.78529800    2.44491400   17.04778900
 H                  9.28702500    2.11029800   17.96102700
 C                  9.19246300    3.41808300   16.24887600
 H                  8.23147700    3.84629800   16.54452200
 C                  9.80891200    3.86019000   15.07361600
 C                  9.15859300    4.95200100   14.24648900
 H                  9.74837900    5.06869200   13.32657200
 C                  9.20783100    6.29172800   14.98355100
 H                  8.62252000    6.25497600   15.91638100
 H                  8.78924400    7.09203200   14.35349900
 H                 10.24099100    6.56761900   15.24346500
 C                  7.73625100    4.59300000   13.82747900
 H                  7.71522700    3.66178800   13.24287700
 H                  7.30804300    5.38971900   13.20006000
 H                  7.06913800    4.46230600   14.69384900
 C                 12.27156500    4.96646600   13.32291500
 H                 12.60919500    5.53428900   14.18751600
 C                 12.35655600    5.30462200   12.02410100
 H                 12.77130800    6.21535800   11.59781700
 C                 11.60003300    4.51947100    9.77599100
 C                 12.62979900    4.27354600    8.84240100
 C                 14.00209600    3.79478000    9.27526500
 H                 13.87821200    3.28894300   10.24355600
 C                 14.94836000    4.98160300    9.48077000
 H                 15.08880400    5.53558000    8.53845000
 H                 15.93640700    4.63305700    9.82027900
 H                 14.56524200    5.68717100   10.23161400
 C                 14.61346800    2.78929200    8.30099500
 H                 13.90679200    1.98439900    8.05084500
 H                 15.51155000    2.33220300    8.74398600
 H                 14.92537200    3.26631100    7.35849100
 C                 12.36553500    4.53257500    7.49318900
 H                 13.14502700    4.35621800    6.74935100
 C                 11.12679500    5.01385700    7.08173900
 H                 10.94232000    5.20953200    6.02248700
 C                 10.12227000    5.24203700    8.01532000
 H                  9.15269900    5.61788700    7.68149300
 C                 10.33464600    4.99908100    9.37622900
 C                  9.23372700    5.28916100   10.37583500
 H                  9.49566700    4.77233000   11.31049600
 C                  7.88256600    4.74014900    9.92975100
 H                  7.48630500    5.27331200    9.05144600
 H                  7.14083100    4.84118900   10.73589300
 H                  7.95259600    3.67196100    9.67808900
 C                  9.16639500    6.78426300   10.69220500
 H                  8.92126200    7.36630900    9.78920600
 H                 10.12532200    7.15426900   11.08555900
 H                  8.38914700    6.98535800   11.44638100
 C                 12.57777700    0.49105400   11.59299800
 H                 11.64876700    0.12903400   12.06684500
 H                 13.41890400    0.03436200   12.13381500
 C                 12.59701000    0.13728500   10.12817300
 H                 11.77455600    0.64178100    9.59888300
 H                 12.47398700   -0.94847200   10.00103800
 H                 13.54498800    0.43867600    9.66206300
 C                  7.42151200   -0.62402300   12.37365000
 C                  7.79337900   -0.66007600   13.79257500
 C                  6.18842900   -1.32161000   12.00720000
 C                  7.01558800   -1.41752600   14.66500200
 C                  5.45054500   -2.05414300   12.89684900
 H                  5.88971000   -1.27271600   10.95670700
 C                  5.87146000   -2.08797500   14.23706500
 H                  7.30566600   -1.47900400   15.71549500
 H                  4.55299500   -2.58790000   12.58154100
 H                  8.16052100   -1.38175100   11.89016500
 C                  8.99755200    0.01932700   14.33106000
 H                  8.84282000    1.11099500   14.38838000
 H                  9.23280900   -0.33430400   15.34207600
 H                  9.87224600   -0.13916800   13.68436200
 H                  5.29106000   -2.65889900   14.96705000

111
3OEt-O-ortho
 C                  7.55572700    0.55730700   11.42762200
 O                  8.16292100    0.67911900    9.11563700
 C                  9.09560700    0.41854400    8.03532700
 H                  9.83465900   -0.32141700    8.36572200
 H                  8.49843400   -0.02265300    7.22537200
 C                  8.22525100    0.06990700   10.25729700
 O                  8.91660500   -1.04465200   10.27214300
 C                  9.72602300    1.72486700    7.63472200
 H                 10.41869900    1.55419900    6.79815200
 H                  8.96760300    2.45142400    7.31248300
 H                 10.29340900    2.16806400    8.46671700
 C                  6.41119700    1.53765000   11.33885400
 C                  5.83621100    1.96815300   12.54783000
 C                  5.84507400    2.00750500   10.14334600
 H                  6.23550500    1.60028300   13.49500500
 H                  6.24580300    1.69029900    9.18352400
 C                  4.76242000    2.85223200   12.56655000
 C                  4.76380000    2.88825100   10.16445800
 H                  4.34729900    3.17265700   13.52521000
 H                  4.34445000    3.23664700    9.21724500
 C                  4.22033600    3.32411500   11.37083500
 H                  3.37710000    4.01866700   11.38049200
 Au                 9.38852200    1.79345400   11.74206900
 P                 11.37861000    2.89011900   12.02682500
 O                 12.61649900    1.84286400   11.81562000
 N                 11.62515500    3.69938200   13.48900900
 N                 11.82934100    4.25778900   11.14563700
 C                 10.99877900    3.33433400   14.72263000
 C                 11.60101400    2.36150600   15.54497800
 C                 12.94139900    1.73901400   15.20615000
 H                 13.18604900    2.01951800   14.17247600
 C                 14.03582500    2.31614700   16.10711800
 H                 14.08920600    3.41193300   16.01742400
 H                 15.01963800    1.90303400   15.83439400
 H                 13.84811600    2.07296100   17.16544100
 C                 12.90998300    0.21296300   15.27612300
 H                 12.74141100   -0.14779600   16.30294800
 H                 13.86999800   -0.20510200   14.93588900
 H                 12.11371300   -0.20406900   14.64119800
 C                 10.95308800    2.01774600   16.73667400
 H                 11.40061100    1.26823800   17.39380100
 C                  9.75467500    2.62094400   17.10329600
 H                  9.26393500    2.33702800   18.03752200
 C                  9.18405500    3.59100600   16.28531300
 H                  8.24765300    4.06711100   16.58661900
 C                  9.79008500    3.96773400   15.08279500
 C                  9.16121200    5.05496100   14.23289900
 H                  9.74463800    5.13362400   13.30502200
 C                  9.24952000    6.41231200   14.93301100
 H                  8.67088600    6.41594600   15.87059600
 H                  8.84608300    7.20573700   14.28465300
 H                 10.29124800    6.66904400   15.17786800
 C                  7.72594800    4.72084100   13.83692400
 H                  7.67258300    3.77693100   13.27558400
 H                  7.30947400    5.51227700   13.19499700
 H                  7.06614000    4.62672300   14.71351000
 C                 12.25990400    4.94048400   13.28962600
 H                 12.60804300    5.51171200   14.14769600
 C                 12.36256600    5.25397500   11.98680600
 H                 12.80672600    6.14368400   11.54606400
 C                 11.58001600    4.47604300    9.75298800
 C                 12.59282100    4.18570000    8.81438500
 C                 13.94140100    3.63719500    9.23833200
 H                 13.80060100    3.14233000   10.20986500
 C                 14.94894800    4.77423900    9.43279900
 H                 15.11051000    5.31817600    8.48805900
 H                 15.92024500    4.37628600    9.76615300
 H                 14.60740000    5.49992800   10.18474400
 C                 14.48949300    2.59697500    8.26296500
 H                 13.74073800    1.82592300    8.02875600
 H                 15.37002800    2.09916300    8.69730300
 H                 14.81181700    3.05225900    7.31330600
 C                 12.33609300    4.46665200    7.46821500
 H                 13.10276100    4.25690200    6.71970700
 C                 11.12171600    5.01345000    7.06595800
 H                 10.94364900    5.22714600    6.00911300
 C                 10.13289700    5.28367400    8.00511700
 H                  9.18150900    5.70887400    7.67803700
 C                 10.33742500    5.01836500    9.36288900
 C                  9.25036200    5.34092500   10.36750100
 H                  9.50014900    4.81434900   11.30017400
 C                  7.88198600    4.83275300    9.92431100
 H                  7.49726700    5.38263800    9.05128500
 H                  7.14676700    4.94815400   10.73443900
 H                  7.92027400    3.76512800    9.66343000
 C                  9.22672900    6.83655600   10.68696100
 H                  8.99545400    7.42705600    9.78586900
 H                 10.19680300    7.17834300   11.07825700
 H                  8.45765700    7.05817300   11.44363000
 C                 12.46732500    0.42694300   11.65798900
 H                 11.50089700    0.10273700   12.08263300
 H                 13.26016100   -0.03124800   12.26602700
 C                 12.57330600    0.02901400   10.20865800
 H                 11.80305500    0.53962400    9.61146300
 H                 12.42973300   -1.05662800   10.10470300
 H                 13.55790300    0.29186200    9.79826800
 C                  7.28634300   -0.57104500   12.42029100
 C                  7.77630900   -0.68293900   13.74004900
 C                  6.40066500   -1.55547100   11.93817000
 C                  7.37100600   -1.79225300   14.50156200
 C                  6.01888700   -2.64781600   12.70644300
 H                  5.99768000   -1.44658200   10.92667300
 C                  6.51400600   -2.76676800   14.00370700
 H                  7.74493600   -1.88268100   15.52475600
 H                  5.33361600   -3.39338800   12.29724100
 H                  8.82818100   -1.46841000   11.14632400
 C                  8.70108700    0.30396900   14.39075200
 H                  8.41572700    1.35147000   14.20965600
 H                  8.71794000    0.16099700   15.47911400
 H                  9.73858000    0.18076300   14.04181900
 H                  6.22703100   -3.61351400   14.63173100

111
TSOEt-OEt-ortho-in
 C                  7.80469800    0.61745400   11.09797100
 O                  8.78997700   -0.24049300    9.11167700
 C                  9.11090200   -0.12361700    7.71683800
 H                  9.50271200   -1.11076000    7.43836700
 H                  8.18576000    0.06363700    7.15318200
 C                  7.84993700    0.56794100    9.59952900
 O                  7.18553400    1.31676700    8.91804600
 C                 10.12894400    0.96865300    7.48814400
 H                 10.38323100    1.02315500    6.41944900
 H                  9.73828300    1.94996800    7.79232900
 H                 11.05425700    0.77565700    8.05047900
 C                  6.54223100    0.94122400   11.74932600
 C                  6.54929500    1.50538500   13.04388200
 C                  5.29139900    0.71813100   11.13232000
 H                  7.50427000    1.67333800   13.54898100
 H                  5.25373700    0.26862300   10.13962500
 C                  5.36914300    1.87090700   13.67529800
 C                  4.10975900    1.09934100   11.75897200
 H                  5.40275400    2.31638700   14.67192000
 H                  3.15380700    0.93846600   11.25601000
 C                  4.14544900    1.67671500   13.02898400
 H                  3.21534600    1.97231600   13.52052500
 Au                 9.57116800    1.66982400   11.53732800
 P                 11.53768300    2.79948700   11.88464100
 O                 12.83213600    1.80289500   11.78932600
 N                 11.60684800    3.70177300   13.31307700
 N                 12.03231100    4.12919200   10.97164800
 C                 10.75892200    3.39017500   14.42292000
 C                 11.19498200    2.43851700   15.36805400
 C                 12.61139200    1.89646000   15.33310600
 H                 12.96384100    1.95983000   14.29384900
 C                 13.52605400    2.80034700   16.16595400
 H                 13.49924300    3.83950300   15.80497200
 H                 14.56863300    2.44913700   16.11625300
 H                 13.21530400    2.80178800   17.22311500
 C                 12.72509200    0.44144600   15.77738300
 H                 12.51591600    0.32000200   16.85170000
 H                 13.74765200    0.07363900   15.60360900
 H                 12.03169700   -0.20994800   15.22460900
 C                 10.30797000    2.07063700   16.38494300
 H                 10.61428400    1.33107800   17.12728800
 C                  9.03867100    2.63660500   16.46796300
 H                  8.35773400    2.33195900   17.26655600
 C                  8.63929100    3.59783100   15.54481000
 H                  7.64793600    4.04913100   15.63230600
 C                  9.48562800    3.99285000   14.50270600
 C                  9.05010400    5.08244100   13.54062200
 H                  9.77380500    5.10645200   12.71354500
 C                  9.11235400    6.44746400   14.23111400
 H                  8.39635500    6.50031700   15.06702300
 H                  8.86382800    7.25047700   13.51970200
 H                 10.11659700    6.64735800   14.63394100
 C                  7.67458400    4.83433600   12.92817800
 H                  7.65301500    3.89639900   12.35446000
 H                  7.41346700    5.65393500   12.24196100
 H                  6.88180100    4.78145900   13.69000800
 C                 12.25001200    4.93806100   13.10729900
 H                 12.51198700    5.56637700   13.95612000
 C                 12.48082000    5.17369600   11.80250200
 H                 12.97376700    6.03544200   11.35722500
 C                 11.98270100    4.19921400    9.54360000
 C                 13.13645300    3.88339600    8.79815800
 C                 14.44947800    3.52394800    9.46522300
 H                 14.23179700    3.29137300   10.51642800
 C                 15.40867800    4.71671600    9.43154400
 H                 15.66057600    4.99099700    8.39429500
 H                 16.34679600    4.47384200    9.95483800
 H                 14.97090700    5.60318000    9.91472300
 C                 15.09612700    2.28303900    8.85291800
 H                 14.39479100    1.43600100    8.83235800
 H                 15.97632400    1.98320200    9.44225300
 H                 15.43875900    2.46165100    7.82156300
 C                 13.05796400    3.96402800    7.40284300
 H                 13.93937000    3.73073000    6.80110000
 C                 11.87774100    4.33906500    6.77134300
 H                 11.83523400    4.39153500    5.68057800
 C                 10.75060700    4.65369900    7.52512300
 H                  9.83310900    4.95463100    7.01600600
 C                 10.77722700    4.59480300    8.92147400
 C                  9.56780900    5.01884000    9.73205000
 H                  9.62286700    4.49680900   10.69919700
 C                  8.23480700    4.63608400    9.09786500
 H                  8.04213800    5.19573200    8.16926600
 H                  7.41315700    4.87012000    9.79138900
 H                  8.17965900    3.56113100    8.87142100
 C                  9.63423400    6.52130700   10.02163400
 H                  9.60649800    7.09826700    9.08338600
 H                 10.55617800    6.78962200   10.55827900
 H                  8.77896300    6.83693200   10.63917000
 C                 12.74078400    0.38611600   12.00007100
 H                 11.91320700    0.16308100   12.69323700
 H                 13.67273600    0.10297000   12.51017900
 C                 12.57106000   -0.36634600   10.70381800
 H                 11.61925600   -0.10860100   10.21436900
 H                 12.56989400   -1.44883200   10.90103800
 H                 13.39269300   -0.14259100   10.00902600
 C                  8.36032300   -1.32715700   11.72276200
 C                  8.22129400   -1.25873500   13.14855000
 C                  7.33781700   -1.94652900   10.94750500
 C                  6.98588900   -1.56950100   13.69375600
 C                  6.11888200   -2.26123000   11.51761800
 H                  7.52095700   -2.12471200    9.88763000
 C                  5.93487400   -2.02467900   12.88330700
 H                  6.82741300   -1.46966600   14.76981200
 H                  5.31132200   -2.67926800   10.91470900
 H                  9.36298000   -1.27757500   11.29353600
 H                  4.96466100   -2.23446800   13.34072300
 C                  9.35038600   -0.80195700   14.00532300
 H                 10.30375500   -1.23356800   13.66839300
 H                  9.45895500    0.29700900   13.95747600
 H                  9.18993900   -1.06514800   15.05892300

111
TSOEt-OEt-ortho-out
 C                  7.70340300    0.69718000   11.11199500
 O                  8.55155500   -0.21834600    9.08116900
 C                  8.78643100   -0.13272300    7.66727400
 H                  9.10247800   -1.14319500    7.37601400
 H                  7.83877500    0.10314900    7.16264000
 C                  7.67248500    0.62468700    9.61601100
 O                  6.99361200    1.38905100    8.96523200
 C                  9.84918500    0.89639900    7.36188500
 H                 10.04176800    0.92288800    6.27930600
 H                  9.53312700    1.90168000    7.67439400
 H                 10.79333900    0.65691300    7.87256600
 C                  6.48083000    1.06510400   11.82547700
 C                  6.56454900    1.59396600   13.12969600
 C                  5.19545900    0.90541200   11.25974100
 H                  7.54578400    1.72663000   13.59233900
 H                  5.09347200    0.50565600   10.25059400
 C                  5.42257700    1.97362200   13.83043900
 C                  4.05951000    1.29520100   11.95413700
 H                  5.52039300    2.39004400   14.83537900
 H                  3.07706000    1.18269800   11.49018300
 C                  4.16821600    1.82978300   13.24288500
 H                  3.26997200    2.13400200   13.78562800
 Au                 9.50075000    1.70589200   11.50651100
 P                 11.48301900    2.77523400   11.91817100
 O                 12.76040400    1.75484500   11.85245600
 N                 11.50709700    3.64960100   13.36547500
 N                 12.04539200    4.11119500   11.05379500
 C                 10.57922400    3.36825800   14.41889000
 C                 10.89040500    2.35983400   15.35431700
 C                 12.24264400    1.67308500   15.35671100
 H                 12.68000000    1.79793000   14.35632700
 C                 13.18007300    2.37791800   16.34147600
 H                 13.29038600    3.44446800   16.09341800
 H                 14.18037700    1.91759300   16.32301500
 H                 12.79094100    2.30868200   17.37010800
 C                 12.15899600    0.17658700   15.64676800
 H                 11.85654100   -0.02638000   16.68593700
 H                 13.14236500   -0.29428700   15.49695300
 H                 11.43671300   -0.32700200   14.98574500
 C                  9.93839700    2.05416600   16.33301100
 H                 10.15295500    1.27672900   17.06929300
 C                  8.72578800    2.73476000   16.39189600
 H                  7.99589100    2.48363500   17.16550800
 C                  8.44351700    3.73722600   15.46961900
 H                  7.49065300    4.26901800   15.52741800
 C                  9.35251500    4.06570900   14.45801500
 C                  9.01103400    5.16239600   13.46624100
 H                  9.77223800    5.14574900   12.67344700
 C                  9.08853600    6.53600500   14.13624300
 H                  8.33787400    6.62836600   14.93759100
 H                  8.89951200    7.33413400   13.40145900
 H                 10.07998100    6.70962500   14.58067800
 C                  7.65655000    4.94894400   12.79350500
 H                  7.62261600    3.99208600   12.25174900
 H                  7.46332700    5.75418500   12.06884000
 H                  6.82727800    4.95371500   13.51744400
 C                 12.18886900    4.87390200   13.21083800
 H                 12.42838500    5.47894800   14.08287100
 C                 12.48150000    5.12876300   11.92194700
 H                 13.01181500    5.98772200   11.51623400
 C                 12.08802000    4.16823400    9.62577600
 C                 13.28671800    3.84674900    8.95704700
 C                 14.56552500    3.53759400    9.71092500
 H                 14.28763500    3.30921100   10.74914100
 C                 15.48344500    4.76342700    9.72121700
 H                 15.79400800    5.02985200    8.69795800
 H                 16.39230300    4.56155100   10.30948600
 H                 14.98564300    5.64215500   10.15771000
 C                 15.29821400    2.31593100    9.16074000
 H                 14.63700400    1.43856800    9.11478100
 H                 16.15289000    2.06428400    9.80725300
 H                 15.69549600    2.49252100    8.14890900
 C                 13.28473300    3.88098000    7.55772700
 H                 14.20091700    3.64155900    7.01316400
 C                 12.13542900    4.21438600    6.84984000
 H                 12.15222600    4.22663200    5.75717200
 C                 10.96537200    4.54342000    7.52880700
 H                 10.07562900    4.81896200    6.95961100
 C                 10.91664100    4.53553800    8.92580800
 C                  9.67180000    4.99832900    9.65849600
 H                  9.66408000    4.50215400   10.64046100
 C                  8.36520300    4.62758600    8.96617100
 H                  8.23634800    5.15735500    8.00944200
 H                  7.51465900    4.90623600    9.60630200
 H                  8.29112300    3.54678800    8.77596600
 C                  9.75776800    6.50622600    9.91421000
 H                  9.79475800    7.05959500    8.96219300
 H                 10.65646800    6.76653900   10.49299100
 H                  8.87873900    6.85715300   10.47682500
 C                 12.62999600    0.32849300   11.93430700
 H                 11.78738600    0.06616800   12.59546200
 H                 13.54677900   -0.02124800   12.43009400
 C                 12.46117900   -0.30313200   10.57462400
 H                 11.52379000    0.02254400   10.09794000
 H                 12.42826300   -1.39819200   10.67542300
 H                 13.29815700   -0.04140600    9.91238300
 C                  8.21060600   -1.24161700   11.69187500
 C                  8.59944800   -0.99327800   13.04498800
 C                  6.95636500   -1.87709700   11.42408000
 C                  7.69387400   -1.12968100   14.06774600
 H                  9.61204600   -0.63678500   13.24408700
 C                  6.04418200   -1.98050100   12.47349200
 C                  6.39465800   -1.57963600   13.76214700
 H                  7.96609000   -0.88502600   15.09583000
 H                  5.04973900   -2.39243100   12.28872300
 H                  8.99993900   -1.32589200   10.94292000
 C                  6.59645700   -2.35188600   10.05697800
 H                  6.02842400   -1.57675000    9.51279400
 H                  7.48204600   -2.59314600    9.45755100
 H                  5.94061000   -3.23166700   10.11739400
 H                  5.65316700   -1.65399500   14.56184800

111
2OEt-OEt-ortho
 C                  7.83394300    0.37713500   11.19695500
 O                  8.74821800   -0.29806000    9.11782300
 C                  9.08044200   -0.05440900    7.74497300
 H                  9.37876100   -1.03507000    7.35054000
 H                  8.17685800    0.28064900    7.21558900
 C                  7.89685100    0.55736300    9.70970100
 O                  7.31368400    1.42950600    9.10243200
 C                 10.19499300    0.95851700    7.62321600
 H                 10.43436400    1.12598700    6.56276700
 H                  9.90388400    1.92495600    8.05890500
 H                 11.10757100    0.61080500    8.12849800
 C                  6.58670700    0.90223900   11.85351800
 C                  6.63838300    1.41497400   13.15939000
 C                  5.33610000    0.86521400   11.21605900
 H                  7.59693900    1.47077600   13.68314100
 H                  5.25921900    0.46761900   10.20266900
 C                  5.49481300    1.88093100   13.80195200
 C                  4.19085700    1.34526700   11.84894300
 H                  5.57205700    2.27944700   14.81641000
 H                  3.23261400    1.31579000   11.32456900
 C                  4.26426900    1.85235400   13.14613800
 H                  3.36551800    2.22479000   13.64376200
 Au                 9.57680700    1.61554100   11.54616500
 P                 11.50806500    2.80483900   11.84763000
 O                 12.81460900    1.82484100   11.73051000
 N                 11.58095800    3.69144000   13.28607200
 N                 11.99307000    4.14692100   10.94698500
 C                 10.72490200    3.38279800   14.39008300
 C                 11.15746500    2.44118300   15.34659800
 C                 12.57350600    1.89796500   15.32112900
 H                 12.93333200    1.96572500   14.28447000
 C                 13.48368500    2.79669400   16.16425300
 H                 13.46093800    3.83738600   15.80752600
 H                 14.52608800    2.44416000   16.12051100
 H                 13.16539300    2.79422700   17.21916000
 C                 12.68155700    0.44100700   15.76073000
 H                 12.46090700    0.31567500   16.83226300
 H                 13.70538400    0.07258000   15.59595200
 H                 11.99350500   -0.20848300   15.19886300
 C                 10.26648700    2.08399000   16.36377300
 H                 10.57010300    1.35317800   17.11598500
 C                  8.99758900    2.65303000   16.43672500
 H                  8.31426500    2.35910100   17.23734600
 C                  8.60081300    3.60197600   15.49998600
 H                  7.60807700    4.05205500   15.57632600
 C                  9.44956500    3.98210900   14.45452900
 C                  9.01007200    5.04474900   13.46480200
 H                  9.73996000    5.05697800   12.64284100
 C                  9.04960400    6.42691000   14.12138600
 H                  8.32913100    6.49002400   14.95275300
 H                  8.79221800    7.20835800   13.38943100
 H                 10.04929000    6.65155100   14.52256400
 C                  7.64292200    4.76188200   12.84837700
 H                  7.62995600    3.79559500   12.32312500
 H                  7.38657400    5.54723100   12.12149900
 H                  6.84224400    4.74019300   13.60340300
 C                 12.22624800    4.92865400   13.09176700
 H                 12.49030500    5.54814100   13.94638000
 C                 12.45284500    5.17789200   11.78912800
 H                 12.94841300    6.04200300   11.35136100
 C                 11.97963400    4.22154500    9.51858200
 C                 13.15752000    3.92896900    8.80279900
 C                 14.46103700    3.59186700    9.49959700
 H                 14.23123500    3.39770800   10.55585600
 C                 15.42496000    4.77925000    9.43393300
 H                 15.69508300    5.01274700    8.39133700
 H                 16.35379000    4.55405400    9.98114700
 H                 14.98244800    5.68521200    9.87518000
 C                 15.10790700    2.32603700    8.94077200
 H                 14.40658700    1.47927000    8.96127900
 H                 15.99002900    2.05276000    9.54019000
 H                 15.44615900    2.45974900    7.90118600
 C                 13.11311800    4.00933800    7.40572600
 H                 14.01420200    3.79323600    6.82685700
 C                 11.94231500    4.36137600    6.74494200
 H                 11.92567400    4.41236900    5.65338500
 C                 10.79104900    4.65633300    7.47036000
 H                  9.88158200    4.93934400    6.93774300
 C                 10.78382600    4.59964900    8.86677600
 C                  9.55128900    5.00773300    9.65135400
 H                  9.55113700    4.42682400   10.58682000
 C                  8.23582900    4.70576100    8.94224100
 H                  8.09713000    5.33040300    8.04584100
 H                  7.39464200    4.92145800    9.61832400
 H                  8.15983000    3.64835700    8.65044300
 C                  9.64287200    6.48915600   10.03072600
 H                  9.67399300    7.11725500    9.12609300
 H                 10.54337700    6.70346100   10.62438300
 H                  8.76679000    6.79338600   10.62416300
 C                 12.76502200    0.41419400   11.98739400
 H                 11.96758400    0.19156800   12.71501100
 H                 13.72051200    0.16992700   12.47374300
 C                 12.57041300   -0.38650300   10.72387700
 H                 11.59129400   -0.17866300   10.26626200
 H                 12.61587200   -1.46100600   10.95642200
 H                 13.35501900   -0.15919400    9.98854200
 C                  8.19077700   -1.18206300   11.64099500
 C                  8.20224100   -1.31831200   13.11018800
 C                  7.11658000   -1.88370400   10.93820300
 C                  7.07453200   -1.79698400   13.74236100
 C                  5.99901800   -2.33101100   11.59628600
 H                  7.19113600   -1.95056800    9.85136400
 C                  5.97357800   -2.24869100   12.99704200
 H                  7.03632200   -1.83884300   14.83245500
 H                  5.15221400   -2.75150100   11.05241800
 H                  9.17488700   -1.36424500   11.19088000
 H                  5.08158500   -2.58538500   13.53278400
 C                  9.39392800   -0.89556000   13.87396200
 H                 10.28173100   -1.44971500   13.52969700
 H                  9.60781600    0.17282300   13.67677400
 H                  9.26933000   -1.03397600   14.95442300

111
TS2rot-ortho
 C                  7.78368800    0.41357500   11.20386800
 O                  8.85555500    0.58508500    9.06403900
 C                  8.93168600    0.38989700    7.64341300
 H                  8.92179100   -0.69146600    7.43661200
 H                  8.02721800    0.82063600    7.18557700
 C                  7.80371900    0.07570900    9.70292600
 O                  6.95552200   -0.55382100    9.11080800
 C                 10.18971300    1.05682800    7.15334600
 H                 10.26410000    0.94890900    6.06175800
 H                 10.19051700    2.13014900    7.39405900
 H                 11.08258600    0.60103400    7.60514400
 C                  6.56565400    1.26919700   11.47911400
 C                  5.79640600    1.13547500   12.64287800
 C                  6.18757000    2.26941300   10.56515400
 H                  6.04584300    0.38027100   13.39297100
 H                  6.76944200    2.41210200    9.65206700
 C                  4.70468300    1.96931000   12.89204700
 C                  5.09717100    3.09658000   10.80720700
 H                  4.13184900    1.83939900   13.81360000
 H                  4.83137800    3.86237500   10.07380800
 C                  4.34733000    2.95595400   11.97747400
 H                  3.49354200    3.60913600   12.17113500
 Au                 9.51923300    1.63697900   11.53481000
 P                 11.43410000    2.85200800   11.84229800
 O                 12.77162200    1.93125400   11.59812600
 N                 11.57628600    3.64445100   13.33204500
 N                 11.84475800    4.27280400   11.01779700
 C                 10.84419100    3.24656000   14.49223200
 C                 11.42875900    2.33783500   15.39597200
 C                 12.84326500    1.82901300   15.19713800
 H                 13.11045900    2.01091700   14.14595700
 C                 13.81895000    2.63644000   16.05727600
 H                 13.76385700    3.71049000   15.82351100
 H                 14.85478700    2.30335500   15.88705200
 H                 13.59279100    2.51248400   17.12873100
 C                 12.98144000    0.33116400   15.45985500
 H                 12.83009900    0.08271900   16.52200000
 H                 13.99144000   -0.01028700   15.18613000
 H                 12.25579500   -0.25248200   14.87297500
 C                 10.68464800    1.95883000   16.51888100
 H                 11.11551900    1.26174500   17.24113800
 C                  9.40234200    2.45662600   16.72924700
 H                  8.83471800    2.14515100   17.60967800
 C                  8.83928500    3.34900700   15.82104800
 H                  7.83184400    3.73288900   15.99744400
 C                  9.54520400    3.76330300   14.68645200
 C                  8.93732100    4.77129800   13.73033100
 H                  9.53938900    4.75698800   12.80924500
 C                  9.02813100    6.18342900   14.31405900
 H                  8.43662700    6.26245600   15.24055700
 H                  8.63664100    6.92201600   13.59715200
 H                 10.06720900    6.45640400   14.55012200
 C                  7.50420300    4.42761600   13.33707000
 H                  7.42966200    3.41132400   12.92395400
 H                  7.14378700    5.12749800   12.56783000
 H                  6.81195100    4.49878300   14.19028400
 C                 12.18686700    4.90546700   13.19383300
 H                 12.48219400    5.46903300   14.07637400
 C                 12.33692500    5.25061600   11.90317600
 H                 12.78772900    6.15565800   11.50159000
 C                 11.88633500    4.40626400    9.59566500
 C                 13.11448700    4.24741600    8.92273800
 C                 14.41391800    3.97683500    9.65694700
 H                 14.16635900    3.75298000   10.70308200
 C                 15.31259200    5.21581400    9.63517700
 H                 15.60707600    5.47480800    8.60536900
 H                 16.23255700    5.03547400   10.21304500
 H                 14.80702700    6.09250100   10.06759200
 C                 15.14778300    2.75674500    9.10334100
 H                 14.50318900    1.86662000    9.11979700
 H                 16.03978000    2.54135800    9.71177800
 H                 15.48606600    2.91358600    8.06700200
 C                 13.12463700    4.39461100    7.53005200
 H                 14.06541300    4.28160400    6.98576600
 C                 11.95935200    4.68222400    6.83140100
 H                 11.98546300    4.78755500    5.74398200
 C                 10.75602500    4.84278600    7.51465900
 H                  9.85254900    5.07667300    6.94989200
 C                 10.69189600    4.71560900    8.90515900
 C                  9.39291100    4.96110600    9.65239300
 H                  9.33835900    4.22172500   10.46962600
 C                  8.14791500    4.76762600    8.79490600
 H                  8.05669100    5.54505100    8.02030500
 H                  7.24946700    4.83201800    9.42576200
 H                  8.14636600    3.78728100    8.29407800
 C                  9.39051700    6.35347400   10.29060700
 H                  9.45736700    7.13321700    9.51518100
 H                 10.23227200    6.48902900   10.98417600
 H                  8.45928900    6.51521400   10.85575600
 C                 12.76292700    0.50056800   11.66720500
 H                 12.03368200    0.16346700   12.42333400
 H                 13.75982400    0.21872300   12.03627500
 C                 12.47130700   -0.13255600   10.32821900
 H                 11.45413500    0.11320100    9.98680900
 H                 12.54958700   -1.22710800   10.40927400
 H                 13.18702300    0.20859700    9.56664400
 C                  7.69447300   -0.92005900   12.02548300
 C                  8.03485000   -0.94706900   13.47948900
 C                  6.55454900   -1.78311700   11.64274800
 C                  7.40800000   -1.87876800   14.29991900
 C                  5.95552200   -2.66497800   12.49842600
 H                  6.23662900   -1.71286300   10.60059900
 C                  6.39856200   -2.71734200   13.83048300
 H                  7.70328900   -1.93961100   15.34864200
 H                  5.14219100   -3.30817100   12.15933400
 H                  8.55588900   -1.54962700   11.65991100
 H                  5.93529800   -3.42383800   14.52490100
 C                  9.07308800   -0.08552700   14.08499300
 H                  9.99757400   -0.09162200   13.48890500
 H                  8.73628800    0.96575800   14.11480600
 H                  9.30159800   -0.40007500   15.10994700

74
Au
 Au                 3.10002000    5.05935800    8.44843200
 P                  0.94772100    5.18532800    9.00963400
 O                  0.77742800    4.89031300   10.58721300
 N                 -0.13451900    4.22404600    8.15886500
 N                  0.09277200    6.58436700    8.64363100
 C                  0.11205800    2.86638500    7.77619300
 C                 -0.28665900    1.82751900    8.63961300
 C                 -1.00783500    2.09871500    9.94499600
 H                 -0.93478500    3.17599200   10.14773000
 C                 -2.49318300    1.75362200    9.81472500
 H                 -2.96634000    2.32043400    8.99837700
 H                 -3.02791800    1.98977700   10.74797000
 H                 -2.63413000    0.68088700    9.60586200
 C                 -0.36628000    1.36814200   11.12387700
 H                 -0.48400900    0.27601400   11.04351700
 H                 -0.83913200    1.67983900   12.06793800
 H                  0.71071400    1.58370700   11.19264400
 C                 -0.04501400    0.51123000    8.23112400
 H                 -0.34895200   -0.31575100    8.87714000
 C                  0.56673900    0.23895300    7.01210200
 H                  0.74526800   -0.79631900    6.71125700
 C                  0.94566400    1.28064800    6.17051600
 H                  1.41526300    1.05317500    5.21075300
 C                  0.72803400    2.61371400    6.53141000
 C                  1.10200800    3.73023400    5.57596400
 H                  1.04962100    4.67618800    6.13495400
 C                  0.08746800    3.82842600    4.43446300
 H                  0.08905900    2.90921800    3.82698900
 H                  0.33273400    4.67429700    3.77322900
 H                 -0.93319400    3.97977500    4.81608100
 C                  2.52666700    3.60079600    5.04044200
 H                  3.26060400    3.51378100    5.85762600
 H                  2.78758600    4.48651800    4.44131200
 H                  2.64385400    2.71932700    4.39122400
 C                 -1.22562600    4.97542000    7.68359600
 H                 -2.04696300    4.46616500    7.18434500
 C                 -1.09740900    6.28571300    7.94866300
 H                 -1.78561900    7.09082200    7.70226600
 C                  0.61941300    7.91517600    8.73822100
 C                  0.41567900    8.65164700    9.92402600
 C                 -0.38974700    8.08496000   11.07806100
 H                 -0.24538500    6.99492800   11.07376400
 C                 -1.88338100    8.35125500   10.86398700
 H                 -2.08491400    9.43406500   10.83388800
 H                 -2.47330200    7.91748200   11.68646300
 H                 -2.24687400    7.91362500    9.92327800
 C                  0.05633200    8.60616700   12.44142700
 H                  1.14360600    8.51107100   12.58009600
 H                 -0.44174500    8.03755100   13.24134700
 H                 -0.21057200    9.66501300   12.58488400
 C                  0.92520500    9.95289400    9.97490200
 H                  0.78576600   10.55144000   10.87669600
 C                  1.60266200   10.50327400    8.89049900
 H                  1.99042400   11.52306100    8.95259500
 C                  1.78275200    9.76308100    7.72765000
 H                  2.30726900   10.21030400    6.88023700
 C                  1.29740700    8.45488600    7.62518800
 C                  1.46416000    7.68639200    6.32853800
 H                  1.22176100    6.63280600    6.53212300
 C                  2.89489800    7.72653000    5.79470300
 H                  3.18104200    8.73669000    5.46327800
 H                  2.99351000    7.05693700    4.92669800
 H                  3.62254400    7.40696000    6.55737600
 C                  0.46973200    8.17844200    5.27429600
 H                  0.65953100    9.23309800    5.01823300
 H                 -0.56782400    8.09790600    5.63025800
 H                  0.56054500    7.58238800    4.35269500
 C                  1.81686500    4.47720100   11.49279800
 H                  2.59584000    3.93361800   10.92984600
 H                  1.33669400    3.75762300   12.16952900
 C                  2.39020500    5.65477000   12.23583400
 H                  2.84952400    6.37504000   11.54112900
 H                  3.16493900    5.30777400   12.93546100
 H                  1.61127400    6.17269200   12.81221800

98
1NOEt-O
 C                  8.57829100    0.31358500   11.21291500
 O                  8.62965300    2.33081100   10.05202800
 C                  8.51683600    3.16369600    8.88122500
 H                  9.26345000    2.83714300    8.14319300
 H                  7.51976800    2.99838500    8.44452500
 N                  8.12833500   -0.98033800   10.98269000
 N                  7.78042700   -2.02078700   10.82966300
 C                  8.57335500    1.02944000    9.86961400
 O                  8.53393800    0.45756400    8.81044100
 C                  8.71734000    4.59026800    9.31212000
 H                  8.60516100    5.25458200    8.44366900
 H                  7.97436500    4.87970900   10.06925000
 H                  9.72174400    4.73960100    9.73391800
 C                  7.79523900    0.92747000   12.35913900
 C                  8.31460900    1.00301900   13.65508400
 C                  6.50300900    1.40738200   12.10223800
 H                  9.32215900    0.63734300   13.87140400
 H                  6.08602300    1.34837200   11.09338700
 C                  7.55201000    1.56250700   14.67990500
 C                  5.74746400    1.96883900   13.12666100
 H                  7.97191100    1.62225600   15.68563500
 H                  4.74431300    2.34594200   12.91580500
 C                  6.27161700    2.04577300   14.41853900
 H                  5.67827300    2.48565700   15.22356000
 Au                10.70400200   -0.01539000   11.63618500
 P                 12.83957400   -0.43731200   12.32522000
 O                 13.02681900   -2.02289800   12.64944100
 N                 13.32425100    0.49804700   13.64216900
 N                 14.23379200   -0.03375200   11.47023600
 C                 12.41236500    1.06756700   14.58634700
 C                 12.03835700    0.32056000   15.72042500
 C                 12.60408300   -1.05868700   15.99557000
 H                 13.12360400   -1.39146500   15.08586900
 C                 13.64504300   -0.99409200   17.11551000
 H                 14.45683500   -0.29395000   16.86579900
 H                 14.09070400   -1.98633600   17.28745100
 H                 13.18913500   -0.65903500   18.06116000
 C                 11.51177700   -2.08144000   16.30533000
 H                 11.00419600   -1.86328400   17.25809800
 H                 11.94565600   -3.08979600   16.38892900
 H                 10.74506600   -2.10368800   15.51588900
 C                 11.15699200    0.91167300   16.63316300
 H                 10.85710900    0.35800600   17.52597200
 C                 10.66932500    2.19819100   16.42907800
 H                  9.98981000    2.64591500   17.15863800
 C                 11.04322200    2.91630600   15.29714500
 H                 10.64708100    3.92281900   15.14365400
 C                 11.91346400    2.36776900   14.35061500
 C                 12.31852500    3.18014900   13.13525400
 H                 12.85533600    2.50800100   12.44979300
 C                 13.29047800    4.29513700   13.52721200
 H                 12.81045800    5.01443800   14.21007500
 H                 13.62467000    4.84616500   12.63426400
 H                 14.18123000    3.89224400   14.03149000
 C                 11.11827000    3.73775800   12.37221900
 H                 10.42486700    2.94401300   12.05611700
 H                 11.46130700    4.26281500   11.46723900
 H                 10.54739500    4.46256100   12.97304400
 C                 14.65451400    0.94113200   13.49882800
 H                 15.15065200    1.43822600   14.32956500
 C                 15.15379700    0.65300000   12.28482900
 H                 16.14861000    0.86842200   11.90163000
 C                 14.45771500   -0.33521800   10.09049900
 C                 15.21353400   -1.47424000    9.74590500
 C                 15.83985900   -2.36852100   10.79835500
 H                 15.33010300   -2.16173800   11.75010000
 C                 17.32420300   -2.03219100   10.96896800
 H                 17.87858500   -2.22631800   10.03656600
 H                 17.77153400   -2.64889400   11.76411800
 H                 17.47715800   -0.97579300   11.23421000
 C                 15.65558900   -3.85473700   10.49802800
 H                 14.59906000   -4.10228400   10.32030400
 H                 16.00951900   -4.45879200   11.34742100
 H                 16.22853500   -4.17105900    9.61238600
 C                 15.42353500   -1.72998400    8.38620200
 H                 16.01194000   -2.60055100    8.08794500
 C                 14.89607000   -0.89388100    7.40788600
 H                 15.06796000   -1.11523500    6.35159400
 C                 14.15613400    0.22816000    7.76951900
 H                 13.75874600    0.88301700    6.99131300
 C                 13.92721400    0.53499300    9.11403300
 C                 13.19861800    1.80640200    9.50076000
 H                 12.81489000    1.66864900   10.52228400
 C                 11.99439200    2.11190500    8.61781100
 H                 12.28557900    2.36958500    7.58777800
 H                 11.45104600    2.97647700    9.02644000
 H                 11.30061900    1.25815200    8.57190600
 C                 14.17419500    2.98504500    9.54703000
 H                 14.60755700    3.17324400    8.55171100
 H                 15.00129300    2.79336500   10.24693600
 H                 13.65852900    3.90204000    9.87354700
 C                 11.93524200   -2.95337300   12.73809300
 H                 11.02632700   -2.43098000   13.08397500
 H                 12.21994600   -3.66522200   13.52552800
 C                 11.69254400   -3.64273500   11.41941400
 H                 11.41029200   -2.91743800   10.64014900
 H                 10.87395300   -4.37023100   11.52394000
 H                 12.59162300   -4.17852200   11.08484700

98
TS1N-1OEt-O
 C                  8.69417300    0.55760600   11.34871600
 O                  8.61096500    2.44455900   10.05017000
 C                  8.47134900    3.19871600    8.83004900
 H                  9.14466400    2.76939100    8.07348700
 H                  7.43897300    3.07166100    8.46916600
 N                  8.04316800   -1.12864900   10.97354500
 N                  7.78416200   -2.19480000   11.03610700
 C                  8.46600400    1.13415200    9.97207500
 O                  8.25104200    0.50768400    8.96663400
 C                  8.79298600    4.63475400    9.13962700
 H                  8.67247800    5.24214600    8.23144800
 H                  8.11936000    5.03000000    9.91358900
 H                  9.82943700    4.74194800    9.49174500
 C                  7.84561000    1.01377000   12.44996000
 C                  8.29886100    0.92626100   13.78124800
 C                  6.56871000    1.55806900   12.19397300
 H                  9.29093100    0.51723800   13.99203000
 H                  6.19797500    1.62534900   11.16823200
 C                  7.50080000    1.37898100   14.82495300
 C                  5.77616500    2.00876900   13.23891900
 H                  7.86679200    1.31622700   15.85113700
 H                  4.79076900    2.43186600   13.03385300
 C                  6.24228800    1.91801600   14.55486000
 H                  5.61640900    2.27418800   15.37670900
 Au                10.69283400    0.05546000   11.68800300
 P                 12.85096100   -0.43256200   12.32109100
 O                 13.05021100   -2.02537400   12.61463800
 N                 13.34048300    0.48521400   13.65165100
 N                 14.24644500   -0.01082600   11.47213800
 C                 12.41827700    1.06485400   14.57966300
 C                 12.00752900    0.31754300   15.70066900
 C                 12.54369900   -1.07294700   15.97827600
 H                 13.08506400   -1.40427600   15.08075000
 C                 13.55062900   -1.03780100   17.12997100
 H                 14.38132700   -0.34925100   16.91226800
 H                 13.97399200   -2.03926300   17.30485700
 H                 13.07190200   -0.70460200   18.06497100
 C                 11.42535900   -2.08038500   16.24256400
 H                 10.89327200   -1.86492400   17.18251200
 H                 11.83883000   -3.09732200   16.32547800
 H                 10.68204100   -2.07896100   15.43057100
 C                 11.11137200    0.91459400   16.59542000
 H                 10.78398400    0.35991000   17.47797100
 C                 10.64196600    2.20677700   16.38520600
 H                  9.94902200    2.65866100   17.09929400
 C                 11.04906300    2.92430500   15.26425900
 H                 10.66553700    3.93469300   15.10452800
 C                 11.93546900    2.37032300   14.33606300
 C                 12.37041100    3.18020400   13.12876300
 H                 12.90013100    2.49954300   12.44574500
 C                 13.36067400    4.27349100   13.53571000
 H                 12.88737700    4.99923300   14.21651300
 H                 13.71513000    4.82125100   12.64857200
 H                 14.23767000    3.85088500   14.04769300
 C                 11.19001400    3.76714400   12.35595200
 H                 10.47931100    2.99015600   12.03669200
 H                 11.55125600    4.28090000   11.45154300
 H                 10.63437100    4.50804600   12.95134900
 C                 14.67319000    0.92298500   13.51830000
 H                 15.17303900    1.40185100   14.35753400
 C                 15.17097500    0.65312300   12.29895100
 H                 16.16772900    0.86758700   11.92008200
 C                 14.48150600   -0.32920100   10.09913900
 C                 15.26812800   -1.45371600    9.77543900
 C                 15.91898200   -2.31200600   10.84320600
 H                 15.43022400   -2.07528600   11.79895300
 C                 17.40651700   -1.97057900   10.96901200
 H                 17.94168900   -2.20139700   10.03377100
 H                 17.87073100   -2.55593500   11.77804200
 H                 17.56495500   -0.90440700   11.18873800
 C                 15.72722700   -3.80723600   10.59720400
 H                 14.66446300   -4.06148500   10.47626400
 H                 16.12006700   -4.38394800   11.44856000
 H                 16.26093300   -4.14947500    9.69682000
 C                 15.48397000   -1.73071500    8.42090200
 H                 16.09657900   -2.59033600    8.13951700
 C                 14.93130800   -0.93031800    7.42671600
 H                 15.10787100   -1.16805800    6.37476200
 C                 14.16027400    0.17727200    7.76742500
 H                 13.74365100    0.80519200    6.97700800
 C                 13.92491400    0.50520300    9.10592500
 C                 13.16216600    1.76472800    9.46582800
 H                 12.79987900    1.64854100   10.49757200
 C                 11.93422600    2.00404000    8.59438400
 H                 12.19944800    2.23458100    7.55101800
 H                 11.37066800    2.86406000    8.98434200
 H                 11.26629800    1.12841900    8.59071700
 C                 14.10195100    2.97278000    9.46038100
 H                 14.51608100    3.14298400    8.45367100
 H                 14.94405600    2.82625800   10.15362800
 H                 13.56395000    3.88392700    9.76664000
 C                 11.95365400   -2.95290500   12.66014600
 H                 11.05337800   -2.44886100   13.05258200
 H                 12.24551300   -3.71567200   13.39560200
 C                 11.68225400   -3.55717600   11.30512500
 H                 11.38255200   -2.78444100   10.57973000
 H                 10.86544700   -4.29037300   11.38018800
 H                 12.57316900   -4.06949800   10.91616000

98
1NOEt-OEt
 C                  8.50143300    0.33144900   11.21939700
 O                  8.40947900    0.40049100    8.88412800
 C                  8.40480000    1.03280500    7.58763200
 H                  7.39452500    1.43635500    7.41897300
 H                  9.10894900    1.87605000    7.60592000
 N                  7.99992000   -0.92286400   10.95444700
 N                  7.61680500   -1.94671500   10.75994500
 C                  8.51346100    1.16686000    9.95471100
 O                  8.64190100    2.36214200    9.95826600
 C                  8.77977200   -0.00612100    6.56649400
 H                  8.74725100    0.44004100    5.56235400
 H                  9.79806600   -0.38239900    6.74404300
 H                  8.08094100   -0.85469800    6.59031900
 C                  7.97265100    0.87332900   12.53182500
 C                  8.03538200    0.06043100   13.67521100
 C                  7.43038000    2.15885500   12.63349700
 H                  8.47240200   -0.94036200   13.61881600
 H                  7.38388400    2.80586400   11.75932700
 C                  7.55673200    0.52292400   14.89605600
 C                  6.96570700    2.61859800   13.86600400
 H                  7.61960100   -0.12063300   15.77601400
 H                  6.55083800    3.62686900   13.93436000
 C                  7.02255400    1.80762400   14.99700500
 H                  6.65858200    2.17726600   15.95822900
 Au                10.64363000   -0.04273900   11.60488000
 P                 12.77817300   -0.42560900   12.30114200
 O                 13.00325900   -2.00615100   12.61808300
 N                 13.22012700    0.52807200   13.61908900
 N                 14.16831100    0.01373900   11.45863700
 C                 12.26851500    1.09266000   14.52743500
 C                 11.87811600    0.35611800   15.66233200
 C                 12.46409900   -1.00662000   15.97541300
 H                 13.02218600   -1.33915100   15.08835500
 C                 13.46267300   -0.90831100   17.13060900
 H                 14.26938600   -0.19567800   16.90055000
 H                 13.92058600   -1.88940800   17.33210600
 H                 12.96655400   -0.56986600   18.05457300
 C                 11.38206300   -2.04829900   16.25841900
 H                 10.83812000   -1.83065700   17.19103300
 H                 11.83166000   -3.04742500   16.36653400
 H                 10.64270100   -2.09251700   15.44398900
 C                 10.94854700    0.93683600   16.53219400
 H                 10.63256100    0.39005500   17.42374700
 C                 10.42071900    2.19814900   16.27957700
 H                  9.69095600    2.63187100   16.96736000
 C                 10.81274400    2.90663300   15.14793400
 H                 10.38545200    3.89376300   14.95711400
 C                 11.73793800    2.37156500   14.24686800
 C                 12.16645200    3.17559300   13.03320800
 H                 12.72996800    2.50304300   12.36933800
 C                 13.11449300    4.30601600   13.44009000
 H                 12.60514900    5.02697300   14.09966000
 H                 13.46813700    4.85034300   12.55047900
 H                 13.99458500    3.92085900   13.97580400
 C                 10.98371200    3.71299500   12.23046200
 H                 10.29996300    2.91223600   11.91270400
 H                 11.34409800    4.22127800   11.32268500
 H                 10.39537400    4.44601600   12.80400300
 C                 14.53659800    1.01330000   13.48564400
 H                 15.00710400    1.53343800   14.31708500
 C                 15.05696900    0.73504400   12.27815100
 H                 16.04699900    0.98157600   11.90132500
 C                 14.43858800   -0.33178300   10.09810100
 C                 15.26115200   -1.44258900    9.81936900
 C                 15.90963300   -2.25853100   10.92116200
 H                 15.39711500   -2.00965800   11.86111600
 C                 17.38594700   -1.87902900   11.06774300
 H                 17.94518700   -2.11874700   10.14900200
 H                 17.84706700   -2.43423900   11.89944600
 H                 17.51462300   -0.80454800   11.26545700
 C                 15.75635600   -3.76332400   10.70882600
 H                 14.70214900   -4.04432900   10.57299200
 H                 16.14432000   -4.30998400   11.58194700
 H                 16.31584900   -4.11518400    9.82802100
 C                 15.51554900   -1.74480800    8.47712100
 H                 16.15611600   -2.59456000    8.23014800
 C                 14.96761700   -0.98081800    7.45198400
 H                 15.17580200   -1.23729700    6.41026300
 C                 14.16145400    0.11404900    7.74892400
 H                 13.74833100    0.71380200    6.93499700
 C                 13.88517600    0.46555700    9.07378100
 C                 13.07167500    1.70686700    9.38215000
 H                 12.71246200    1.61767700   10.41764200
 C                 11.83698700    1.84700100    8.49781700
 H                 12.09549000    2.06488800    7.44990300
 H                 11.20212500    2.66881600    8.86107900
 H                 11.23864200    0.92284400    8.51343200
 C                 13.95549400    2.95460900    9.32687000
 H                 14.36526300    3.10132200    8.31466300
 H                 14.80074900    2.87582000   10.02739200
 H                 13.37478900    3.85173500    9.59369100
 C                 11.93595900   -2.96617900   12.69062300
 H                 11.01827800   -2.47715700   13.06060100
 H                 12.24801000   -3.69146400   13.45499500
 C                 11.69619100   -3.62557300   11.35585100
 H                 11.38155400   -2.88804900   10.60086100
 H                 10.90111300   -4.37997600   11.45039900
 H                 12.60579800   -4.12456600   10.99383900

98
TS1N-1OEt-OEt
 C                  8.68830600    0.58265400   11.35504300
 O                  8.48804700    0.44262300    8.99243900
 C                  8.42983500    1.02116900    7.67324200
 H                  7.40208400    1.38082300    7.50994400
 H                  9.10187300    1.89043000    7.64163500
 N                  8.00675900   -1.07702500   10.97711700
 N                  7.71629800   -2.13643900   11.01398000
 C                  8.54297200    1.26092200   10.02351000
 O                  8.57847400    2.46609200    9.97483200
 C                  8.82228200   -0.04366600    6.68555200
 H                  8.75396300    0.35998600    5.66535400
 H                  9.85684000   -0.37623000    6.85634700
 H                  8.15560900   -0.91507600    6.75791900
 C                  7.83856800    1.04725300   12.45609900
 C                  8.27044700    0.90628300   13.78891900
 C                  6.58459200    1.64015800   12.20046100
 H                  9.24689100    0.46101400   13.99920900
 H                  6.23422100    1.75800200   11.17279800
 C                  7.47310200    1.35128400   14.83693400
 C                  5.79301600    2.08425600   13.24964900
 H                  7.82407300    1.24606400   15.86497000
 H                  4.82508200    2.54607400   13.04457500
 C                  6.23619000    1.93813000   14.56823500
 H                  5.61046000    2.28909200   15.39243800
 Au                10.67810500    0.03638400   11.70920300
 P                 12.83966700   -0.44660700   12.32869200
 O                 13.05489900   -2.03838100   12.61519700
 N                 13.33070600    0.47474400   13.65585600
 N                 14.22298000   -0.00864800   11.46793700
 C                 12.40784900    1.04288200   14.59060100
 C                 12.01675400    0.29098300   15.71542200
 C                 12.57718800   -1.09038500   15.99093200
 H                 13.11369400   -1.41592200   15.08832300
 C                 13.59591400   -1.03609100   17.13147600
 H                 14.41325600   -0.33517700   16.90291900
 H                 14.03688700   -2.03022500   17.30470900
 H                 13.12199600   -0.70752800   18.07056400
 C                 11.47805800   -2.11472700   16.27008000
 H                 10.95234000   -1.90492900   17.21488300
 H                 11.90880500   -3.12457400   16.35181800
 H                 10.72653800   -2.12799000   15.46579000
 C                 11.11750500    0.87541500   16.61535600
 H                 10.80467400    0.31718500   17.50093700
 C                 10.62624500    2.15955900   16.40592800
 H                  9.93033900    2.60137900   17.12341100
 C                 11.01462200    2.88172700   15.28129400
 H                 10.61346700    3.88529000   15.12231100
 C                 11.90320400    2.34032800   14.34784100
 C                 12.31759600    3.15413200   13.13583700
 H                 12.83894900    2.47608800   12.44358700
 C                 13.31123800    4.24916400   13.53032400
 H                 12.84517500    4.97228400   14.21889800
 H                 13.65106900    4.79922700   12.63887900
 H                 14.19679700    3.82882400   14.02909100
 C                 11.12572000    3.74215500   12.38176900
 H                 10.40477100    2.96799200   12.07914500
 H                 11.47158200    4.24946100   11.46788000
 H                 10.58500600    4.48817000   12.98445700
 C                 14.65610600    0.93016300   13.51053700
 H                 15.15722100    1.41527900   14.34536900
 C                 15.14610900    0.66749600   12.28657300
 H                 16.13604500    0.89565800   11.89792800
 C                 14.45855500   -0.33256600   10.09632700
 C                 15.26145800   -1.44775300    9.77891900
 C                 15.92557500   -2.29043200   10.85103400
 H                 15.44291300   -2.04675600   11.80802100
 C                 17.41183400   -1.93887400   10.96225200
 H                 17.94207500   -2.17674300   10.02597900
 H                 17.88523800   -2.51240700   11.77440900
 H                 17.56499700   -0.86932100   11.16916400
 C                 15.73981100   -3.78917700   10.62233000
 H                 14.67703100   -4.05036700   10.51744800
 H                 16.14628600   -4.35509100   11.47454800
 H                 16.26430400   -4.13726400    9.71876900
 C                 15.48031800   -1.73065700    8.42626400
 H                 16.10521900   -2.58321500    8.15029400
 C                 14.91595300   -0.94462200    7.42698300
 H                 15.09589900   -1.18632700    6.37649700
 C                 14.12909200    0.15346300    7.76133100
 H                 13.70270000    0.77075900    6.96753600
 C                 13.88908600    0.48655000    9.09807200
 C                 13.09640000    1.73157000    9.44416000
 H                 12.77008400    1.63549400   10.48970900
 C                 11.83496600    1.88955000    8.60129000
 H                 12.06150400    2.11322500    7.54718400
 H                 11.21852900    2.71417600    8.98957100
 H                 11.22951100    0.97058300    8.62953700
 C                 13.98906900    2.97206800    9.37226400
 H                 14.36882800    3.12467000    8.34925500
 H                 14.85477700    2.87913900   10.04563900
 H                 13.42520200    3.87194700    9.66475600
 C                 11.96436000   -2.97288000   12.66428600
 H                 11.06549000   -2.47752300   13.07087800
 H                 12.26878400   -3.74019900   13.38979900
 C                 11.68202400   -3.56701900   11.30687400
 H                 11.36821100   -2.79009900   10.59191600
 H                 10.87180800   -4.30722500   11.38449800
 H                 12.57235200   -4.06883600   10.90304300
